# Supplementary material for: CdGAP promotes prostate cancer metastasis by regulating epithelial-to-mesenchymal transition, cell cycle progression, and apoptosis
Source: Commun Biol. 2021 Sep 7;4:1042. doi: 10.1038/s42003-021-02520-4 (PMC8423782; doi:10.1038/s42003-021-02520-4)
Supplement: Supplementary file 8 — Supplementary Data 1 [file 42003_2021_2520_MOESM8_ESM.xlsx]

## Sheet: Supplementary Data 1
	baseMean	log2FoldChange	lfcSE	stat	pvalue	padj	Symbol
ENSG00000065150	12415.3	-1.85071	0.0441226	-41.9447	0	0	IPO5
ENSG00000073756	5725.54	3.10059	0.0573232	54.0896	0	0	PTGS2
ENSG00000101210	5342.31	4.10818	0.0720015	57.0569	0	0	EEF1A2
ENSG00000117983	5372.63	-5.96682	0.101535	-58.7659	0	0	MUC5B
ENSG00000130707	1883.71	-3.63078	0.0808156	-44.9267	0	0	ASS1
ENSG00000132182	4223.77	-2.30938	0.0492561	-46.885	0	0	NUP210
ENSG00000133169	1460.57	6.01062	0.149646	40.1655	0	0	BEX1
ENSG00000142173	58783.7	-1.47825	0.0380328	-38.8677	0	0	COL6A2
ENSG00000159166	1414.54	3.24993	0.0775644	41.8998	0	0	LAD1
ENSG00000169429	38626	2.19742	0.0516952	42.5072	0	0	CXCL8
ENSG00000198681	1865.33	3.26794	0.077993	41.9004	0	0	MAGEA1
ENSG00000108691	10109.8	4.60788	0.128965	35.7296	1.37e-279	2.53e-276	CCL2
ENSG00000166825	2030.96	2.31191	0.0655314	35.2795	1.21e-272	2.06e-269	ANPEP
ENSG00000198176	5398.92	-1.78755	0.0510174	-35.0381	5.93e-269	9.37e-266	TFDP1
ENSG00000152137	1661.53	4.67255	0.137356	34.0178	1.22e-253	1.8e-250	HSPB8
ENSG00000142156	76126.9	-1.5264	0.0451713	-33.7914	2.64e-250	3.65e-247	COL6A1
ENSG00000102554	2842.99	-1.74396	0.0519771	-33.5524	8.31e-247	1.08e-243	KLF5
ENSG00000188483	1994.24	-2.05932	0.062685	-32.8519	1.07e-236	1.32e-233	IER5L
ENSG00000182568	2003.61	-2.82953	0.0868704	-32.5718	1.03e-232	1.2e-229	SATB1
ENSG00000135842	1979.27	2.17343	0.0673075	32.2911	9.32e-229	1.03e-225	FAM129A
ENSG00000147251	3741.98	3.02447	0.0938115	32.2398	4.88e-228	4.99e-225	DOCK11
ENSG00000148848	982.132	3.01008	0.0933668	32.2393	4.96e-228	4.99e-225	ADAM12
ENSG00000102753	3272	-1.90069	0.0590593	-32.1827	3.08e-227	2.96e-224	KPNA3
ENSG00000185896	4941.33	-1.50872	0.0469489	-32.1354	1.41e-226	1.3e-223	LAMP1
ENSG00000139842	3731.59	-1.6639	0.0518145	-32.1127	2.93e-226	2.59e-223	CUL4A
ENSG00000152377	2338.69	2.17039	0.0679136	31.9581	4.17e-224	3.54e-221	SPOCK1
ENSG00000152767	1934.2	-2.04992	0.0651919	-31.4444	5.01e-217	4.1e-214	FARP1
ENSG00000116285	22943.2	2.02291	0.06491	31.1648	3.19e-213	2.52e-210	ERRFI1
ENSG00000196562	4260.47	-1.98539	0.0637296	-31.1533	4.57e-213	3.49e-210	SULF2
ENSG00000112414	5133.31	-1.4423	0.0466669	-30.9063	9.84e-210	7.26e-207	ADGRG6
ENSG00000159658	4481.21	1.57164	0.0516219	30.4453	1.38e-203	9.86e-201	EFCAB14
ENSG00000146674	8752.59	2.15207	0.0709421	30.3355	3.9e-202	2.7e-199	IGFBP3
ENSG00000213190	3537.93	3.70657	0.122375	30.2888	1.61e-201	1.08e-198	MLLT11
ENSG00000102572	2183.38	-1.77229	0.0586065	-30.2405	6.96e-201	4.53e-198	STK24
ENSG00000156587	1468.96	2.38236	0.0801566	29.7213	4.07e-194	2.58e-191	UBE2L6
ENSG00000163565	5462.24	1.413	0.0476725	29.6397	4.6e-193	2.83e-190	IFI16
ENSG00000125730	15673.6	-1.86189	0.0634986	-29.3217	5.48e-189	3.28e-186	C3
ENSG00000157570	2316.07	9.3678	0.321809	29.1098	2.7e-186	1.57e-183	TSPAN18
ENSG00000157542	985.46	2.36482	0.081245	29.1073	2.9e-186	1.65e-183	KCNJ6
ENSG00000182836	2377.77	3.20169	0.111028	28.8369	7.4e-183	4.09e-180	PLCXD3
ENSG00000185686	841.229	2.59811	0.0906696	28.6547	1.4e-180	7.56e-178	PRAME
ENSG00000135333	1706.81	1.85139	0.0647388	28.5979	7.14e-180	3.76e-177	EPHA7
ENSG00000144645	1833.9	-1.98358	0.0699199	-28.3693	4.84e-177	2.49e-174	OSBPL10
ENSG00000136111	2242.98	-2.14125	0.0757889	-28.2528	1.32e-175	6.62e-173	TBC1D4
ENSG00000083520	2202.74	-1.67841	0.0596003	-28.161	1.76e-174	8.64e-172	DIS3
ENSG00000159403	618.217	3.4956	0.124248	28.134	3.76e-174	1.81e-171	C1R
ENSG00000167552	7001.43	1.78553	0.0636802	28.039	5.44e-173	2.56e-170	TUBA1A
ENSG00000128591	2932.61	1.6758	0.0602546	27.812	3.1e-170	1.43e-167	FLNC
ENSG00000167779	3090.32	2.07866	0.0747678	27.8015	4.16e-170	1.88e-167	IGFBP6
ENSG00000106571	2479.45	-1.84762	0.066844	-27.6407	3.61e-168	1.6e-165	GLI3
ENSG00000118513	1107.28	-2.22461	0.0806227	-27.5928	1.36e-167	5.88e-165	MYB
ENSG00000156113	14420.2	1.6625	0.0602975	27.5715	2.44e-167	1.04e-164	KCNMA1
ENSG00000154027	736.719	2.7483	0.100268	27.4096	2.11e-165	8.79e-163	AK5
ENSG00000148120	1956.86	-1.69815	0.0622245	-27.2907	5.48e-164	2.24e-161	C9orf3
ENSG00000074527	5419.2	1.49359	0.0548494	27.2307	2.81e-163	1.13e-160	NTN4
ENSG00000125484	8531.77	-1.11676	0.0411099	-27.1652	1.68e-162	6.62e-160	GTF3C4
ENSG00000139746	1970.58	-1.78263	0.065862	-27.0662	2.46e-161	9.56e-159	RBM26
ENSG00000134900	2097.89	-1.68876	0.0625161	-27.0132	1.03e-160	3.94e-158	TPP2
ENSG00000196526	6602.23	-1.2933	0.0479284	-26.984	2.28e-160	8.55e-158	AFAP1
ENSG00000139926	2843.86	1.41304	0.052645	26.841	1.07e-158	3.96e-156	FRMD6
ENSG00000168461	1405.6	2.3253	0.0866699	26.8294	1.47e-158	5.32e-156	RAB31
ENSG00000133135	1564.61	2.4462	0.0915032	26.7335	1.92e-157	6.85e-155	RNF128
ENSG00000100739	662.928	3.59478	0.134496	26.7277	2.24e-157	7.88e-155	BDKRB1
ENSG00000161249	586.5	6.30383	0.236645	26.6384	2.44e-156	8.44e-154	DMKN
ENSG00000182326	1155.98	2.83864	0.106876	26.5601	1.96e-155	6.69e-153	C1S
ENSG00000139684	2793.2	-1.6563	0.0624784	-26.51	7.43e-155	2.49e-152	ESD
ENSG00000136143	1593.7	-1.92609	0.0727216	-26.4859	1.41e-154	4.66e-152	SUCLA2
ENSG00000139211	3076.38	-1.59854	0.0605793	-26.3875	1.91e-153	6.2e-151	AMIGO2
ENSG00000198947	2445.07	1.5148	0.057462	26.3618	3.76e-153	1.2e-150	DMD
ENSG00000171992	3066.89	1.43705	0.0546511	26.2951	2.18e-152	6.9e-150	SYNPO
ENSG00000129675	1414.3	1.93046	0.0736232	26.2208	1.54e-151	4.8e-149	ARHGEF6
ENSG00000125304	4397.34	-1.70495	0.0654816	-26.0371	1.88e-149	5.79e-147	TM9SF2
ENSG00000164949	1602.88	1.80998	0.0703543	25.7266	5.89e-146	1.79e-143	GEM
ENSG00000183971	1612.38	-2.1149	0.0829112	-25.508	1.61e-143	4.8e-141	NPW
ENSG00000064763	3497.65	1.46057	0.0574155	25.4386	9.45e-143	2.79e-140	FAR2
ENSG00000136810	10602.7	-1.05181	0.041431	-25.3869	3.52e-142	1.02e-139	TXN
ENSG00000123496	3771.63	2.2613	0.0891539	25.364	6.3e-142	1.81e-139	IL13RA2
ENSG00000139687	2064.25	-1.61265	0.063641	-25.3398	1.16e-141	3.3e-139	RB1
ENSG00000152193	926.618	-1.99365	0.0788396	-25.2874	4.4e-141	1.23e-138	RNF219
ENSG00000067082	3147.92	1.39847	0.0554267	25.231	1.83e-140	5.07e-138	KLF6
ENSG00000196155	997.03	1.91614	0.0761601	25.1593	1.12e-139	3.05e-137	PLEKHG4
ENSG00000185215	2331.98	-2.27519	0.0905127	-25.1367	1.98e-139	5.33e-137	TNFAIP2
ENSG00000182934	8586.42	1.04979	0.041971	25.0123	4.49e-138	1.2e-135	SRPRA
ENSG00000108175	9867.88	1.21711	0.0487681	24.9571	1.79e-137	4.71e-135	ZMIZ1
ENSG00000120885	2777.64	1.88875	0.0760871	24.8235	4.99e-136	1.3e-133	CLU
ENSG00000164733	11936.1	1.35568	0.0549685	24.6628	2.68e-134	6.9e-132	CTSB
ENSG00000114853	623.112	2.40696	0.0980367	24.5516	4.16e-133	1.06e-130	ZBTB47
ENSG00000178695	3333.02	-1.57228	0.0642167	-24.484	2.19e-132	5.5e-130	KCTD12
ENSG00000136146	989.622	-1.84518	0.0764144	-24.147	8.04e-129	2e-126	MED4
ENSG00000168672	3065.21	-1.92497	0.0798466	-24.1084	2.04e-128	5.02e-126	FAM84B
ENSG00000047634	2148.27	-1.66114	0.0694218	-23.9282	1.56e-126	3.79e-124	SCML1
ENSG00000215296	391.302	5.35731	0.224685	23.8437	1.18e-125	2.83e-123	TMCO5B
ENSG00000169116	894.167	3.38396	0.141957	23.8379	1.35e-125	3.22e-123	PARM1
ENSG00000165416	1375.74	-1.54749	0.0649977	-23.8084	2.73e-125	6.44e-123	SUGT1
ENSG00000102580	1888.48	-1.86436	0.0786735	-23.6975	3.83e-124	8.92e-122	DNAJC3
ENSG00000137745	2825.36	5.75846	0.244217	23.5793	6.28e-123	1.43e-120	MMP13
ENSG00000126562	374.733	-3.63028	0.154179	-23.5459	1.38e-122	3.12e-120	WNK4
ENSG00000139278	5262.87	1.57668	0.0671452	23.4816	6.28e-122	1.4e-119	GLIPR1
ENSG00000119888	5712.07	1.33601	0.0569462	23.4608	1.02e-121	2.27e-119	EPCAM
ENSG00000125257	2219.69	-1.84394	0.0786529	-23.444	1.52e-121	3.33e-119	ABCC4
ENSG00000175874	1149.43	1.65337	0.0707411	23.3721	8.21e-121	1.78e-118	CREG2
ENSG00000126216	1087.3	-1.82718	0.0781812	-23.3711	8.41e-121	1.81e-118	TUBGCP3
ENSG00000134905	1122.2	-1.73286	0.0741743	-23.362	1.04e-120	2.21e-118	CARS2
ENSG00000136108	2080.87	-1.5752	0.0675477	-23.3198	2.79e-120	5.89e-118	CKAP2
ENSG00000108821	1456.14	1.65599	0.0710727	23.3	4.43e-120	9.26e-118	COL1A1
ENSG00000126226	1098.51	-1.83343	0.0787152	-23.2919	5.35e-120	1.11e-117	PCID2
ENSG00000102786	1158.46	-1.68935	0.0733919	-23.0182	3.06e-117	6.27e-115	INTS6
ENSG00000108375	615.323	2.34627	0.102123	22.9751	8.28e-117	1.68e-114	RNF43
ENSG00000165300	856.531	-1.96397	0.0856618	-22.9271	2.5e-116	5.02e-114	SLITRK5
ENSG00000198824	914.046	-1.76398	0.0774866	-22.7649	1.02e-114	2.02e-112	CHAMP1
ENSG00000185989	1516.75	-1.87825	0.0825444	-22.7544	1.3e-114	2.54e-112	RASA3
ENSG00000130177	1302.65	-1.49599	0.0660381	-22.6535	1.29e-113	2.5e-111	CDC16
ENSG00000138623	2931.14	1.31587	0.0586121	22.4505	1.27e-111	2.41e-109	SEMA7A
ENSG00000169435	841.828	1.88322	0.0840514	22.4056	3.47e-111	6.57e-109	RASSF6
ENSG00000001617	574.282	-2.63392	0.117603	-22.3967	4.24e-111	7.94e-109	SEMA3F
ENSG00000104833	2847.82	1.3305	0.0595567	22.3401	1.51e-110	2.78e-108	TUBB4A
ENSG00000158825	1987.36	1.38221	0.0618731	22.3395	1.53e-110	2.79e-108	CDA
ENSG00000134884	1290.24	-1.66596	0.0746584	-22.3144	2.68e-110	4.86e-108	ARGLU1
ENSG00000162654	434.302	2.64191	0.118726	22.2521	1.08e-109	1.94e-107	GBP4
ENSG00000196611	370.556	3.23086	0.145586	22.1921	4.09e-109	7.31e-107	MMP1
ENSG00000156804	1053.07	2.37419	0.107294	22.1278	1.71e-108	3.02e-106	FBXO32
ENSG00000065054	5216.49	-1.38504	0.0626119	-22.1211	1.98e-108	3.48e-106	SLC9A3R2
ENSG00000102471	1457.69	-1.53322	0.0697271	-21.9888	3.69e-107	6.42e-105	NDFIP2
ENSG00000068650	1435.84	-1.50583	0.0686916	-21.9216	1.62e-106	2.79e-104	ATP11A
ENSG00000158828	2468.44	1.25166	0.0572238	21.8731	4.69e-106	8.04e-104	PINK1
ENSG00000134897	976.519	-1.66258	0.076258	-21.802	2.22e-105	3.78e-103	BIVM
ENSG00000104368	882.345	2.02855	0.0931942	21.7669	4.78e-105	8.02e-103	PLAT
ENSG00000111885	4389.17	1.10917	0.0509764	21.7586	5.73e-105	9.53e-103	MAN1A1
ENSG00000119333	4061.5	-1.05083	0.0483401	-21.7383	8.91e-105	1.47e-102	WDR34
ENSG00000117461	1616.59	1.36801	0.0631642	21.658	5.11e-104	8.38e-102	PIK3R3
ENSG00000197635	5357.09	1.00104	0.0462898	21.6255	1.03e-103	1.68e-101	DPP4
ENSG00000108846	2169.77	-1.64106	0.0759883	-21.5962	1.95e-103	3.15e-101	ABCC3
ENSG00000122140	4558.21	-1.10573	0.0512611	-21.5705	3.4e-103	5.45e-101	MRPS2
ENSG00000168884	1729.62	-1.37751	0.0639046	-21.5558	4.67e-103	7.44e-101	TNIP2
ENSG00000172572	731.937	3.11243	0.144956	21.4715	2.87e-102	4.54e-100	PDE3A
ENSG00000114019	839.071	-1.81555	0.084621	-21.4551	4.09e-102	6.42e-100	AMOTL2
ENSG00000162512	1818.24	1.76419	0.0822774	21.442	5.43e-102	8.46e-100	SDC3
ENSG00000123095	4222.3	1.38402	0.0645782	21.4317	6.76e-102	1.05e-99	BHLHE41
ENSG00000102606	1038.82	-1.57375	0.0734666	-21.4213	8.47e-102	1.3e-99	ARHGEF7
ENSG00000136159	986.93	-1.76813	0.0826704	-21.3877	1.74e-101	2.63e-99	NUDT15
ENSG00000166033	3330.28	1.07526	0.0504656	21.3069	9.8e-101	1.48e-98	HTRA1
ENSG00000073150	754.778	2.30133	0.108413	21.2274	5.34e-100	7.98e-98	PANX2
ENSG00000060656	681.739	2.521	0.119067	21.1729	1.7e-99	2.52e-97	PTPRU
ENSG00000144566	3831.06	-1.16541	0.0551038	-21.1493	2.8e-99	4.13e-97	RAB5A
ENSG00000136052	1608.56	1.32849	0.0628758	21.1288	4.32e-99	6.34e-97	SLC41A2
ENSG00000143469	311.578	3.62608	0.171973	21.0851	1.09e-98	1.59e-96	SYT14
ENSG00000123179	1530.4	-2.2446	0.106656	-21.0451	2.53e-98	3.67e-96	EBPL
ENSG00000155816	603.509	1.99264	0.094883	21.0011	6.41e-98	9.22e-96	FMN2
ENSG00000154133	1056.75	1.96511	0.0939009	20.9275	3.01e-97	4.29e-95	ROBO4
ENSG00000010404	4287.46	1.0996	0.0526804	20.8731	9.41e-97	1.33e-94	IDS
ENSG00000108852	299.615	3.0628	0.146837	20.8585	1.28e-96	1.79e-94	MPP2
ENSG00000253797	588.138	-2.04227	0.0981054	-20.8171	3.03e-96	4.22e-94	UTP14C
ENSG00000181104	8048.96	-1.62241	0.0780697	-20.7816	6.35e-96	8.79e-94	F2R
ENSG00000166147	1237.25	1.54875	0.0754895	20.5161	1.55e-93	2.13e-91	FBN1
ENSG00000183779	1892.51	-1.33623	0.065188	-20.4982	2.24e-93	3.05e-91	ZNF703
ENSG00000166086	341.691	5.98158	0.291888	20.4927	2.5e-93	3.39e-91	JAM3
ENSG00000113578	254.428	4.1198	0.201184	20.4778	3.4e-93	4.58e-91	FGF1
ENSG00000069667	365.049	3.50866	0.171624	20.4439	6.81e-93	9.07e-91	RORA
ENSG00000008517	1648.53	2.23627	0.109415	20.4383	7.64e-93	1.01e-90	IL32
ENSG00000182809	243.091	-4.12225	0.202057	-20.4014	1.63e-92	2.13e-90	CRIP2
ENSG00000157657	1255.14	-1.51974	0.0751735	-20.2164	7.02e-91	9.08e-89	ZNF618
ENSG00000173432	712.684	1.91161	0.0946404	20.1986	1.01e-90	1.29e-88	SAA1
ENSG00000196542	4629.36	1.32751	0.0657826	20.1803	1.46e-90	1.87e-88	SPTSSB
ENSG00000125249	1525.89	-1.57216	0.0779662	-20.1647	2e-90	2.54e-88	RAP2A
ENSG00000167767	756.286	-1.90673	0.0946818	-20.1383	3.41e-90	4.31e-88	KRT80
ENSG00000165688	4310.01	-1.02158	0.050848	-20.0908	8.89e-90	1.12e-87	PMPCA
ENSG00000078114	1969.33	1.20064	0.0598007	20.0774	1.16e-89	1.45e-87	NEBL
ENSG00000167118	2971.8	-1.18808	0.0593286	-20.0255	3.3e-89	4.11e-87	URM1
ENSG00000151136	2559.11	1.18844	0.059403	20.0064	4.85e-89	5.99e-87	BTBD11
ENSG00000144815	2223.54	1.27493	0.0638276	19.9746	9.17e-89	1.13e-86	NXPE3
ENSG00000140853	349.869	2.65743	0.133234	19.9457	1.63e-88	2e-86	NLRC5
ENSG00000149418	556.996	3.81123	0.19132	19.9207	2.69e-88	3.27e-86	ST14
ENSG00000177125	764.704	-1.65255	0.0829845	-19.914	3.08e-88	3.72e-86	ZBTB34
ENSG00000111319	418.095	-3.34764	0.168316	-19.889	5.06e-88	6.09e-86	SCNN1A
ENSG00000215182	320.489	-6.46149	0.324949	-19.8846	5.53e-88	6.61e-86	MUC5AC
ENSG00000180628	1194.82	-2.1535	0.108383	-19.8693	7.5e-88	8.92e-86	PCGF5
ENSG00000126005	1764.38	1.38823	0.0700538	19.8167	2.14e-87	2.53e-85	MMP24OS
ENSG00000013364	906.108	1.51316	0.0764656	19.7888	3.72e-87	4.38e-85	MVP
ENSG00000173702	531.207	2.00457	0.101692	19.7121	1.7e-86	1.99e-84	MUC13
ENSG00000153253	262.247	4.61826	0.234369	19.7051	1.95e-86	2.27e-84	SCN3A
ENSG00000163527	10866.2	-1.05268	0.0534387	-19.6988	2.21e-86	2.56e-84	STT3B
ENSG00000121904	2071.36	1.52728	0.0775426	19.696	2.33e-86	2.69e-84	CSMD2
ENSG00000198814	862.939	1.58991	0.080791	19.6793	3.25e-86	3.7e-84	GK
ENSG00000092068	6464.23	1.14155	0.0583067	19.5783	2.37e-85	2.67e-83	SLC7A8
ENSG00000213995	742.218	-1.67036	0.0855493	-19.5251	6.72e-85	7.51e-83	NAXD
ENSG00000158186	223.829	3.57321	0.183852	19.4352	3.89e-84	4.32e-82	MRAS
ENSG00000137868	256.541	3.34172	0.172134	19.4135	5.93e-84	6.53e-82	STRA6
ENSG00000147394	2925.11	1.06353	0.0548558	19.3877	9.8e-84	1.07e-81	ZNF185
ENSG00000170085	209.334	4.22107	0.218182	19.3465	2.18e-83	2.38e-81	SIMC1
ENSG00000088448	730.31	-1.85758	0.0962898	-19.2916	6.32e-83	6.86e-81	ANKRD10
ENSG00000005812	995.966	-1.60445	0.0833836	-19.2418	1.65e-82	1.78e-80	FBXL3
ENSG00000148158	1058.92	-1.4605	0.0760814	-19.1965	3.96e-82	4.23e-80	SNX30
ENSG00000011347	485.058	2.28741	0.119355	19.1648	7.28e-82	7.75e-80	SYT7
ENSG00000152642	5024.55	-1.02001	0.0532466	-19.1563	8.58e-82	9.08e-80	GPD1L
ENSG00000031081	1675.19	-1.15612	0.0604635	-19.121	1.69e-81	1.77e-79	ARHGAP31
ENSG00000139793	1447.95	-1.50285	0.078656	-19.1066	2.22e-81	2.32e-79	MBNL2
ENSG00000197128	485.712	-2.01903	0.105968	-19.0533	6.17e-81	6.41e-79	ZNF772
ENSG00000234771	440.944	-2.54753	0.133759	-19.0457	7.13e-81	7.38e-79	SLC25A25-AS1
ENSG00000183098	1343.57	-1.55584	0.0817447	-19.0329	9.11e-81	9.38e-79	GPC6
ENSG00000152484	4514.16	-1.00325	0.0533035	-18.8214	5.04e-79	5.05e-77	USP12
ENSG00000116991	1290.8	1.46419	0.077844	18.8093	6.34e-79	6.32e-77	SIPA1L2
ENSG00000176907	491.349	2.28578	0.12154	18.8069	6.64e-79	6.58e-77	TCIM
ENSG00000231290	224.509	4.24787	0.226058	18.7911	8.93e-79	8.83e-77	APCDD1L-DT
ENSG00000168398	3290.76	3.92091	0.208921	18.7674	1.4e-78	1.37e-76	BDKRB2
ENSG00000189266	1702.92	1.21934	0.0650397	18.7476	2.03e-78	1.98e-76	PNRC2
ENSG00000133026	1661.9	1.34832	0.0719226	18.7469	2.05e-78	2e-76	MYH10
ENSG00000197256	5149.71	-1.42817	0.0762118	-18.7395	2.36e-78	2.29e-76	KANK2
ENSG00000133019	495.232	-1.87741	0.100557	-18.6701	8.67e-78	8.38e-76	CHRM3
ENSG00000179869	270.001	2.80978	0.150659	18.6499	1.27e-77	1.22e-75	ABCA13
ENSG00000163291	2345.57	1.02413	0.0549806	18.6271	1.94e-77	1.86e-75	PAQR3
ENSG00000236514	200.539	-4.31745	0.231804	-18.6254	2e-77	1.91e-75	AL135791.1
ENSG00000139734	888.685	-1.48552	0.0797656	-18.6235	2.07e-77	1.97e-75	DIAPH3
ENSG00000116711	951.231	1.9318	0.103977	18.5791	4.75e-77	4.47e-75	PLA2G4A
ENSG00000198542	427.196	-2.84303	0.153095	-18.5704	5.58e-77	5.23e-75	ITGBL1
ENSG00000188846	23385.8	-1.02801	0.05555	-18.506	1.85e-76	1.72e-74	RPL14
ENSG00000166833	2060.87	1.78238	0.096461	18.4777	3.12e-76	2.89e-74	NAV2
ENSG00000102409	348.383	2.34284	0.126869	18.4666	3.83e-76	3.53e-74	BEX4
ENSG00000125648	5845.54	1.0012	0.0542207	18.4653	3.93e-76	3.61e-74	SLC25A23
ENSG00000128284	282.083	2.73737	0.149253	18.3405	3.93e-75	3.58e-73	APOL3
ENSG00000119698	592.557	2.07239	0.113109	18.3221	5.52e-75	5e-73	PPP4R4
ENSG00000152749	812.831	-1.71581	0.0938046	-18.2914	9.7e-75	8.72e-73	GPR180
ENSG00000134882	1458.24	-1.61521	0.0883494	-18.2821	1.15e-74	1.03e-72	UBAC2
ENSG00000099812	603.88	-2.20198	0.120652	-18.2506	2.05e-74	1.82e-72	MISP
ENSG00000181649	4474.01	1.06795	0.0586455	18.2102	4.28e-74	3.79e-72	PHLDA2
ENSG00000197043	6546.99	1.40208	0.0770675	18.1928	5.88e-74	5.16e-72	ANXA6
ENSG00000102531	2207.54	-1.04396	0.0574691	-18.1657	9.65e-74	8.44e-72	FNDC3A
ENSG00000058668	2609.61	1.16133	0.0639635	18.1562	1.15e-73	9.99e-72	ATP2B4
ENSG00000204899	1289.66	-1.3937	0.0768336	-18.1392	1.56e-73	1.36e-71	MZT1
ENSG00000180537	1675.35	1.57986	0.0877477	18.0045	1.8e-72	1.54e-70	RNF182
ENSG00000156510	490.444	2.93819	0.163503	17.9703	3.33e-72	2.85e-70	HKDC1
ENSG00000166396	2736.97	2.32742	0.129697	17.945	5.25e-72	4.47e-70	SERPINB7
ENSG00000005810	3245.09	-1.37709	0.0768279	-17.9244	7.61e-72	6.45e-70	MYCBP2
ENSG00000132170	4730.14	-1.53403	0.0859982	-17.8379	3.59e-71	3.03e-69	PPARG
ENSG00000136542	237.367	2.82997	0.158794	17.8217	4.8e-71	4.04e-69	GALNT5
ENSG00000186854	759.303	2.04243	0.114653	17.8141	5.49e-71	4.6e-69	TRABD2A
ENSG00000077782	2019.54	1.46087	0.0821173	17.7901	8.44e-71	7.04e-69	FGFR1
ENSG00000204977	489.351	-1.78737	0.100784	-17.7345	2.27e-70	1.89e-68	TRIM13
ENSG00000106066	713.68	1.72211	0.0971229	17.7313	2.4e-70	1.99e-68	CPVL
ENSG00000088543	819.541	1.53397	0.0865517	17.7232	2.78e-70	2.29e-68	C3orf18
ENSG00000125247	596.22	-2.05567	0.116158	-17.6971	4.41e-70	3.62e-68	TMTC4
ENSG00000148303	35427.4	-1.01232	0.0572296	-17.6888	5.12e-70	4.18e-68	RPL7A
ENSG00000149582	1027.79	1.28845	0.0730073	17.6482	1.05e-69	8.55e-68	TMEM25
ENSG00000187498	1833.32	-1.3184	0.0747385	-17.6402	1.21e-69	9.81e-68	COL4A1
ENSG00000187193	802.509	2.09021	0.118778	17.5976	2.57e-69	2.06e-67	MT1X
ENSG00000147852	739.832	2.44123	0.138796	17.5887	3.01e-69	2.4e-67	VLDLR
ENSG00000132932	475.669	-2.76773	0.158242	-17.4905	1.69e-68	1.33e-66	ATP8A2
ENSG00000112033	1239.27	1.16363	0.0665399	17.4877	1.78e-68	1.4e-66	PPARD
ENSG00000121068	778.325	1.61815	0.0925375	17.4864	1.82e-68	1.42e-66	TBX2
ENSG00000170439	435.558	2.15232	0.123157	17.4761	2.18e-68	1.7e-66	METTL7B
ENSG00000125266	1472.09	-1.66629	0.0955542	-17.4382	4.23e-68	3.29e-66	EFNB2
ENSG00000105928	1104.37	2.15686	0.123692	17.4374	4.29e-68	3.32e-66	GSDME
ENSG00000125285	536.53	-1.89976	0.109193	-17.3981	8.52e-68	6.55e-66	SOX21
ENSG00000106003	570.627	-1.72914	0.0993994	-17.3959	8.87e-68	6.79e-66	LFNG
ENSG00000129474	2512.42	-1.02599	0.0591448	-17.3471	2.08e-67	1.57e-65	AJUBA
ENSG00000154822	1192.72	-1.25534	0.0723882	-17.3418	2.28e-67	1.72e-65	PLCL2
ENSG00000188064	929.651	1.46953	0.0848262	17.324	3.1e-67	2.33e-65	WNT7B
ENSG00000144713	28945.8	-1.22265	0.0706217	-17.3126	3.78e-67	2.83e-65	RPL32
ENSG00000054654	5506.65	1.36209	0.0786876	17.31	3.95e-67	2.95e-65	SYNE2
ENSG00000104177	248.545	-3.23274	0.186757	-17.3099	3.96e-67	2.95e-65	MYEF2
ENSG00000156463	745.686	1.41987	0.0820621	17.3024	4.51e-67	3.35e-65	SH3RF2
ENSG00000142552	1339.41	1.10441	0.063984	17.2607	9.3e-67	6.86e-65	RCN3
ENSG00000272405	221.758	-3.15119	0.182618	-17.2557	1.01e-66	7.46e-65	AL365181.3
ENSG00000135414	2570.46	1.00473	0.0582553	17.247	1.18e-66	8.61e-65	GDF11
ENSG00000119632	500.075	1.70714	0.0991083	17.225	1.72e-66	1.26e-64	IFI27L2
ENSG00000153071	2103.16	1.11869	0.0649577	17.2218	1.82e-66	1.32e-64	DAB2
ENSG00000187017	386.231	2.20893	0.128305	17.2162	2.01e-66	1.45e-64	ESPN
ENSG00000170775	631.434	-1.48818	0.0864592	-17.2125	2.14e-66	1.54e-64	GPR37
ENSG00000137285	612.549	1.55475	0.0904463	17.1897	3.17e-66	2.27e-64	TUBB2B
ENSG00000136144	549.031	-1.85014	0.107636	-17.1889	3.22e-66	2.3e-64	RCBTB1
ENSG00000139668	725.017	-1.47068	0.0855876	-17.1834	3.54e-66	2.52e-64	WDFY2
ENSG00000150401	490.293	-1.74032	0.101531	-17.1408	7.36e-66	5.22e-64	DCUN1D2
ENSG00000081059	303.288	2.22353	0.129915	17.1152	1.14e-65	8.08e-64	TCF7
ENSG00000152078	1056.35	-2.46911	0.144313	-17.1094	1.26e-65	8.9e-64	TMEM56
ENSG00000153561	3149.38	-1.1778	0.0693431	-16.9851	1.06e-64	7.37e-63	RMND5A
ENSG00000197172	1049.46	1.24702	0.0734196	16.9849	1.06e-64	7.37e-63	MAGEA6
ENSG00000204616	517.064	-1.85279	0.109158	-16.9735	1.29e-64	8.92e-63	TRIM31
ENSG00000164690	1955.21	-1.35929	0.0801053	-16.9688	1.4e-64	9.63e-63	SHH
ENSG00000138696	867.181	-1.6146	0.0953131	-16.9399	2.28e-64	1.56e-62	BMPR1B
ENSG00000183696	1776.86	1.64714	0.0973419	16.9212	3.14e-64	2.14e-62	UPP1
ENSG00000139737	800.615	-2.15366	0.127364	-16.9094	3.84e-64	2.6e-62	SLAIN1
ENSG00000133069	615.942	1.66369	0.0987976	16.8394	1.25e-63	8.49e-62	TMCC2
ENSG00000160336	853.411	-1.30127	0.0776045	-16.768	4.18e-63	2.8e-61	ZNF761
ENSG00000164181	225.872	2.81593	0.168321	16.7296	7.98e-63	5.34e-61	ELOVL7
ENSG00000121900	685.435	1.50674	0.0903724	16.6726	2.07e-62	1.38e-60	TMEM54
ENSG00000156304	1806.64	-1.03267	0.0619743	-16.6629	2.44e-62	1.62e-60	SCAF4
ENSG00000161638	1996.8	2.25644	0.135524	16.6497	3.04e-62	2e-60	ITGA5
ENSG00000134339	312.306	2.25408	0.135411	16.6462	3.22e-62	2.12e-60	SAA2
ENSG00000162645	2438.32	1.13614	0.0682958	16.6355	3.85e-62	2.52e-60	GBP2
ENSG00000149218	2218.21	1.1087	0.0667309	16.6145	5.47e-62	3.57e-60	ENDOD1
ENSG00000197415	1044.51	1.22656	0.0738363	16.6119	5.72e-62	3.72e-60	VEPH1
ENSG00000006555	446.583	1.69534	0.102112	16.6028	6.65e-62	4.32e-60	TTC22
ENSG00000160469	364.368	2.49764	0.150514	16.5941	7.69e-62	4.98e-60	BRSK1
ENSG00000116717	1972.67	1.00997	0.0608865	16.5878	8.54e-62	5.51e-60	GADD45A
ENSG00000163689	612.402	1.72718	0.104153	16.5831	9.23e-62	5.92e-60	C3orf67
ENSG00000124429	153.473	-3.98706	0.240707	-16.564	1.27e-61	8.12e-60	POF1B
ENSG00000131398	373.69	2.91559	0.176147	16.552	1.55e-61	9.87e-60	KCNC3
ENSG00000149260	813.309	1.48199	0.0897398	16.5143	2.89e-61	1.83e-59	CAPN5
ENSG00000184185	199.617	3.05451	0.184972	16.5134	2.94e-61	1.85e-59	KCNJ12
ENSG00000240065	360.118	2.04162	0.123801	16.4912	4.25e-61	2.67e-59	PSMB9
ENSG00000188042	4778.53	1.5325	0.093066	16.4668	6.35e-61	3.98e-59	ARL4C
ENSG00000089060	1241.8	1.16417	0.0707355	16.458	7.35e-61	4.58e-59	SLC8B1
ENSG00000139182	466.043	2.07188	0.126043	16.4379	1.02e-60	6.35e-59	CLSTN3
ENSG00000136141	913.245	-1.46283	0.0890108	-16.4343	1.09e-60	6.72e-59	LRCH1
ENSG00000136100	518.54	-1.71481	0.104478	-16.4132	1.54e-60	9.46e-59	VPS36
ENSG00000182585	195.478	5.63946	0.345524	16.3215	6.94e-60	4.2e-58	EPGN
ENSG00000182107	828.285	2.30119	0.141013	16.319	7.24e-60	4.36e-58	TMEM30B
ENSG00000185507	848.32	1.96877	0.120753	16.3042	9.22e-60	5.54e-58	IRF7
ENSG00000079156	847.105	1.25366	0.0769364	16.2948	1.07e-59	6.43e-58	OSBPL6
ENSG00000118257	1908.24	1.11666	0.0685804	16.2826	1.31e-59	7.81e-58	NRP2
ENSG00000139826	585.685	-1.59277	0.097848	-16.278	1.41e-59	8.39e-58	ABHD13
ENSG00000198930	890.021	1.23278	0.075844	16.2541	2.09e-59	1.24e-57	CSAG1
ENSG00000168297	2721.05	1.54919	0.0953572	16.2462	2.38e-59	1.4e-57	PXK
ENSG00000109099	2501.6	1.14257	0.0703436	16.2426	2.52e-59	1.48e-57	PMP22
ENSG00000166450	948.054	-1.4141	0.0870768	-16.2397	2.64e-59	1.55e-57	PRTG
ENSG00000140443	372.117	-1.94632	0.120279	-16.1817	6.79e-59	3.96e-57	IGF1R
ENSG00000214114	1154.22	-1.09406	0.0678292	-16.1295	1.58e-58	9.21e-57	MYCBP
ENSG00000075223	2176.84	-1.57524	0.09773	-16.1183	1.9e-58	1.1e-56	SEMA3C
ENSG00000047644	179.836	-5.91563	0.367969	-16.0764	3.73e-58	2.16e-56	WWC3
ENSG00000145703	308.963	-2.26722	0.141406	-16.0334	7.47e-58	4.29e-56	IQGAP2
ENSG00000125675	749.117	1.54635	0.09646	16.031	7.76e-58	4.45e-56	GRIA3
ENSG00000102595	520.194	-1.58315	0.0987837	-16.0264	8.36e-58	4.78e-56	UGGT2
ENSG00000135378	2141.74	1.51626	0.0946338	16.0224	8.91e-58	5.07e-56	PRRG4
ENSG00000119242	1312.28	1.14522	0.0715237	16.0118	1.06e-57	6e-56	CCDC92
ENSG00000153823	2196.79	1.29686	0.0810919	15.9924	1.44e-57	8.16e-56	PID1
ENSG00000154743	1478.58	-1.00704	0.0631759	-15.9402	3.33e-57	1.88e-55	TSEN2
ENSG00000170454	9128.05	2.93241	0.184026	15.9348	3.63e-57	2.04e-55	KRT75
ENSG00000101670	434.006	2.00251	0.125679	15.9336	3.71e-57	2.08e-55	LIPG
ENSG00000217801	320.068	2.17392	0.136463	15.9304	3.9e-57	2.18e-55	AL390719.1
ENSG00000172548	332.325	1.97854	0.124329	15.9137	5.09e-57	2.82e-55	NIPAL4
ENSG00000106236	221.096	6.66178	0.418807	15.9066	5.71e-57	3.16e-55	NPTX2
ENSG00000169851	164.763	-3.10195	0.195048	-15.9036	5.99e-57	3.3e-55	PCDH7
ENSG00000170743	194.673	-2.72374	0.171352	-15.8956	6.8e-57	3.74e-55	SYT9
ENSG00000070214	6737.69	-1.08413	0.0682405	-15.8869	7.81e-57	4.28e-55	SLC44A1
ENSG00000143512	187.542	3.89516	0.24519	15.8863	7.89e-57	4.31e-55	HHIPL2
ENSG00000179456	576.8	-2.4662	0.155258	-15.8846	8.11e-57	4.42e-55	ZBTB18
ENSG00000169062	488.545	-1.63163	0.103124	-15.8221	2.19e-56	1.18e-54	UPF3A
ENSG00000123178	443.315	-1.63445	0.103414	-15.8049	2.88e-56	1.54e-54	SPRYD7
ENSG00000168453	190.562	-6.00358	0.380316	-15.7858	3.9e-56	2.07e-54	HR
ENSG00000081377	1199.31	-1.2345	0.0782788	-15.7706	4.96e-56	2.63e-54	CDC14B
ENSG00000117266	913.133	1.71049	0.108492	15.766	5.33e-56	2.82e-54	CDK18
ENSG00000076716	1329.95	-2.11776	0.134565	-15.7379	8.32e-56	4.39e-54	GPC4
ENSG00000197249	2348.2	3.72376	0.236628	15.7368	8.47e-56	4.46e-54	SERPINA1
ENSG00000130052	415.776	8.28256	0.527203	15.7104	1.28e-55	6.75e-54	STARD8
ENSG00000154330	3645.19	-1.06669	0.0679431	-15.6998	1.52e-55	7.95e-54	PGM5
ENSG00000275832	662.817	-1.74973	0.111665	-15.6694	2.45e-55	1.28e-53	ARHGAP23
ENSG00000089041	272.615	2.66314	0.16997	15.6683	2.49e-55	1.3e-53	P2RX7
ENSG00000198715	647.696	1.38821	0.0889156	15.6127	5.97e-55	3.09e-53	GLMP
ENSG00000126003	1318.29	-1.03981	0.0666015	-15.6123	6e-55	3.1e-53	PLAGL2
ENSG00000178685	1823.82	1.70015	0.109289	15.5564	1.44e-54	7.4e-53	PARP10
ENSG00000134901	989.221	-1.21864	0.0784444	-15.5351	2.01e-54	1.03e-52	KDELC1
ENSG00000002834	8893.35	-1.13287	0.0730051	-15.5176	2.64e-54	1.35e-52	LASP1
ENSG00000168394	1669.48	1.17224	0.0756019	15.5054	3.19e-54	1.63e-52	TAP1
ENSG00000138796	1714.16	-1.0832	0.0698878	-15.4991	3.52e-54	1.79e-52	HADH
ENSG00000076641	553.206	1.99545	0.128818	15.4905	4.02e-54	2.05e-52	PAG1
ENSG00000240476	351.884	1.83543	0.11857	15.4798	4.75e-54	2.41e-52	LINC00973
ENSG00000232855	297.64	3.20747	0.208087	15.414	1.32e-53	6.61e-52	AF165147.1
ENSG00000183963	5073.18	1.10327	0.0716952	15.3883	1.96e-53	9.82e-52	SMTN
ENSG00000164951	1146.21	1.13577	0.0739159	15.3657	2.78e-53	1.38e-51	PDP1
ENSG00000157227	5532.3	1.41033	0.0917908	15.3646	2.83e-53	1.4e-51	MMP14
ENSG00000006756	327.563	2.28528	0.148825	15.3554	3.26e-53	1.61e-51	ARSD
ENSG00000064989	213.426	5.10543	0.332647	15.3479	3.66e-53	1.81e-51	CALCRL
ENSG00000135127	261.239	2.58502	0.168446	15.3463	3.75e-53	1.85e-51	BICDL1
ENSG00000119471	4649.51	-1.14681	0.0748443	-15.3225	5.41e-53	2.66e-51	HSDL2
ENSG00000150403	2050.17	-1.37106	0.0895596	-15.3089	6.67e-53	3.27e-51	TMCO3
ENSG00000198743	7797.36	1.56052	0.102352	15.2466	1.74e-52	8.47e-51	SLC5A3
ENSG00000182903	599.333	-1.57377	0.103306	-15.234	2.1e-52	1.02e-50	ZNF721
ENSG00000166402	182.612	6.27104	0.411728	15.231	2.2e-52	1.07e-50	TUB
ENSG00000072858	188.222	-2.7751	0.182949	-15.1687	5.7e-52	2.75e-50	SIDT1
ENSG00000049249	365.693	2.42386	0.159989	15.1502	7.56e-52	3.63e-50	TNFRSF9
ENSG00000131018	1466.25	1.57465	0.104186	15.1138	1.31e-51	6.26e-50	SYNE1
ENSG00000165244	1506.48	-1.03325	0.0683669	-15.1133	1.32e-51	6.3e-50	ZNF367
ENSG00000115935	208.576	2.73034	0.180969	15.0873	1.96e-51	9.32e-50	WIPF1
ENSG00000136122	405.861	-1.69574	0.112443	-15.0809	2.16e-51	1.02e-49	BORA
ENSG00000170873	1966.63	3.86845	0.256613	15.075	2.36e-51	1.12e-49	MTSS1
ENSG00000204604	411.406	-1.6772	0.111428	-15.0518	3.36e-51	1.58e-49	ZNF468
ENSG00000197632	634.409	1.35895	0.09031	15.0476	3.58e-51	1.68e-49	SERPINB2
ENSG00000099785	606.219	1.4585	0.0969831	15.0387	4.09e-51	1.91e-49	2021-03-02
ENSG00000102359	775.375	1.66743	0.111018	15.0195	5.47e-51	2.55e-49	SRPX2
ENSG00000075407	1876.22	-1.13116	0.0753727	-15.0075	6.56e-51	3.05e-49	ZNF37A
ENSG00000100505	2344.41	1.40784	0.094041	14.9705	1.14e-50	5.3e-49	TRIM9
ENSG00000086300	730.761	1.58083	0.105601	14.9699	1.16e-50	5.34e-49	SNX10
ENSG00000117020	3035.25	-1.06383	0.0710695	-14.9689	1.17e-50	5.41e-49	AKT3
ENSG00000067798	1357.25	1.46974	0.0983229	14.9481	1.6e-50	7.38e-49	NAV3
ENSG00000115009	995.017	-2.09725	0.140556	-14.9212	2.4e-50	1.1e-48	CCL20
ENSG00000169155	1371.31	-1.09579	0.0735065	-14.9074	2.95e-50	1.35e-48	ZBTB43
ENSG00000188243	639.126	-1.71756	0.115278	-14.8992	3.33e-50	1.52e-48	COMMD6
ENSG00000196139	1065.15	1.0948	0.0735463	14.8859	4.07e-50	1.85e-48	AKR1C3
ENSG00000108176	2806.4	1.41911	0.0958129	14.8112	1.24e-49	5.61e-48	DNAJC12
ENSG00000181804	273.208	2.54235	0.172271	14.7578	2.74e-49	1.23e-47	SLC9A9
ENSG00000137364	2558.33	1.003	0.0679802	14.7544	2.88e-49	1.29e-47	TPMT
ENSG00000172159	1074.57	-1.01044	0.0685033	-14.7502	3.07e-49	1.37e-47	FRMD3
ENSG00000132821	126.504	4.17806	0.283306	14.7475	3.19e-49	1.42e-47	VSTM2L
ENSG00000227640	221.584	-2.20035	0.149356	-14.7322	4e-49	1.78e-47	SOX21-AS1
ENSG00000163993	135.917	-5.42294	0.36863	-14.7111	5.47e-49	2.43e-47	S100P
ENSG00000130830	586.066	1.42529	0.0969102	14.7073	5.79e-49	2.56e-47	MPP1
ENSG00000113621	1155.51	1.01979	0.0693704	14.7006	6.39e-49	2.82e-47	TXNDC15
ENSG00000154114	824.164	1.11649	0.0761776	14.6565	1.22e-48	5.38e-47	TBCEL
ENSG00000085465	282.277	2.53412	0.17316	14.6345	1.69e-48	7.4e-47	OVGP1
ENSG00000267750	382.718	1.70725	0.116684	14.6314	1.77e-48	7.73e-47	RUNDC3A-AS1
ENSG00000088387	581.273	-1.5025	0.102935	-14.5966	2.95e-48	1.29e-46	DOCK9
ENSG00000180914	316.637	1.76821	0.121169	14.5929	3.12e-48	1.35e-46	OXTR
ENSG00000153487	470.526	-1.56168	0.107029	-14.5912	3.2e-48	1.39e-46	ING1
ENSG00000148082	131.586	3.43685	0.235739	14.579	3.82e-48	1.65e-46	SHC3
ENSG00000140297	202.171	2.85371	0.195899	14.5673	4.54e-48	1.96e-46	GCNT3
ENSG00000178538	137.035	-3.25353	0.224011	-14.524	8.54e-48	3.66e-46	CA8
ENSG00000204519	1090.89	-1.24316	0.085846	-14.4813	1.59e-47	6.78e-46	ZNF551
ENSG00000136104	641.815	-1.38204	0.0954885	-14.4734	1.78e-47	7.59e-46	RNASEH2B
ENSG00000135111	935.427	1.15482	0.0798027	14.471	1.85e-47	7.83e-46	TBX3
ENSG00000214193	600.21	1.24702	0.0864885	14.4183	3.97e-47	1.68e-45	SH3D21
ENSG00000174672	126.904	-3.74332	0.259781	-14.4095	4.51e-47	1.9e-45	BRSK2
ENSG00000083535	411.525	-1.62395	0.112752	-14.4028	4.97e-47	2.09e-45	PIBF1
ENSG00000123983	8823.67	-1.05649	0.0733706	-14.3993	5.23e-47	2.19e-45	ACSL3
ENSG00000258590	282.858	2.03529	0.141352	14.3987	5.27e-47	2.21e-45	NBEAP1
ENSG00000133138	2034.94	1.11487	0.0774361	14.3973	5.38e-47	2.24e-45	TBC1D8B
ENSG00000169169	396.938	1.60263	0.11157	14.3643	8.67e-47	3.6e-45	CPT1C
ENSG00000168743	2282.95	1.13029	0.0787671	14.3498	1.07e-46	4.41e-45	NPNT
ENSG00000083544	412.27	-1.59429	0.111179	-14.3398	1.23e-46	5.09e-45	TDRD3
ENSG00000196684	236.091	2.27239	0.158546	14.3327	1.37e-46	5.62e-45	HSH2D
ENSG00000078967	812.798	1.13005	0.0788476	14.3321	1.38e-46	5.66e-45	UBE2D4
ENSG00000197903	468.579	-1.45959	0.101961	-14.3152	1.76e-46	7.19e-45	HIST1H2BK
ENSG00000129422	1267.24	-1.23703	0.0866012	-14.2843	2.74e-46	1.11e-44	MTUS1
ENSG00000151287	648.351	-1.251	0.0878032	-14.2477	4.63e-46	1.87e-44	TEX30
ENSG00000088899	766.138	1.2007	0.0843953	14.2271	6.22e-46	2.51e-44	LZTS3
ENSG00000136630	1173.83	1.73494	0.122168	14.2013	9e-46	3.62e-44	HLX
ENSG00000106948	529.363	-1.37419	0.0968462	-14.1894	1.07e-45	4.28e-44	AKNA
ENSG00000145362	720.526	1.42238	0.100595	14.1397	2.16e-45	8.62e-44	ANK2
ENSG00000111335	866.907	2.22395	0.157408	14.1286	2.53e-45	1.01e-43	OAS2
ENSG00000165626	198.772	-2.62462	0.185967	-14.1133	3.14e-45	1.25e-43	BEND7
ENSG00000049323	3822.41	1.27423	0.0903665	14.1007	3.76e-45	1.49e-43	LTBP1
ENSG00000080224	160.405	-6.46928	0.459524	-14.0782	5.17e-45	2.05e-43	EPHA6
ENSG00000254004	407.454	-2.19559	0.156018	-14.0727	5.59e-45	2.21e-43	ZNF260
ENSG00000182752	215.641	7.16119	0.509693	14.05	7.7e-45	3.03e-43	PAPPA
ENSG00000096968	891.09	-1.12808	0.0803041	-14.0476	7.97e-45	3.13e-43	JAK2
ENSG00000137462	503.025	1.35378	0.0968182	13.9827	1.99e-44	7.78e-43	TLR2
ENSG00000033170	6577.93	-1.03247	0.073916	-13.9682	2.44e-44	9.53e-43	FUT8
ENSG00000142556	375.032	-1.88577	0.135068	-13.9616	2.67e-44	1.04e-42	ZNF614
ENSG00000152503	365.905	1.57016	0.112615	13.9427	3.49e-44	1.35e-42	TRIM36
ENSG00000110811	362.344	1.65093	0.118412	13.9422	3.51e-44	1.36e-42	P3H3
ENSG00000090097	829.747	1.07243	0.0770256	13.923	4.59e-44	1.77e-42	PCBP4
ENSG00000198538	340.5	-1.72794	0.124138	-13.9194	4.83e-44	1.86e-42	ZNF28
ENSG00000163492	380.237	1.5428	0.110908	13.9107	5.46e-44	2.1e-42	CCDC141
ENSG00000082482	277.84	-1.95359	0.1406	-13.8947	6.82e-44	2.62e-42	KCNK2
ENSG00000079931	257.853	-2.49183	0.179405	-13.8894	7.35e-44	2.81e-42	MOXD1
ENSG00000171224	1165.6	1.2342	0.0889531	13.8748	9.01e-44	3.44e-42	FAM241B
ENSG00000117228	1464.91	1.17054	0.084388	13.8709	9.51e-44	3.63e-42	GBP1
ENSG00000113249	156.491	3.06795	0.221221	13.8682	9.87e-44	3.76e-42	HAVCR1
ENSG00000197766	650.472	-1.72927	0.124748	-13.862	1.08e-43	4.09e-42	CFD
ENSG00000176124	302.065	-1.69084	0.122063	-13.8522	1.23e-43	4.68e-42	DLEU1
ENSG00000117152	515.687	2.86649	0.207347	13.8246	1.81e-43	6.86e-42	RGS4
ENSG00000166963	570.228	1.58558	0.114712	13.8222	1.87e-43	7.08e-42	MAP1A
ENSG00000131373	1299.68	-1.03279	0.0749037	-13.7882	3e-43	1.13e-41	HACL1
ENSG00000162631	692.123	1.42736	0.104191	13.6995	1.02e-42	3.83e-41	NTNG1
ENSG00000116962	788.908	1.2425	0.0907031	13.6985	1.04e-42	3.88e-41	NID1
ENSG00000078018	232.848	2.03249	0.148382	13.6977	1.05e-42	3.92e-41	MAP2
ENSG00000184261	132.4	5.91558	0.431934	13.6956	1.08e-42	4.03e-41	KCNK12
ENSG00000134802	525.143	2.1539	0.157437	13.681	1.32e-42	4.91e-41	SLC43A3
ENSG00000076706	303.826	3.22125	0.235767	13.6628	1.69e-42	6.29e-41	MCAM
ENSG00000160213	10592.9	-1.12521	0.0823773	-13.6592	1.78e-42	6.59e-41	CSTB
ENSG00000103034	740.161	1.31009	0.095964	13.6519	1.97e-42	7.28e-41	NDRG4
ENSG00000124260	103.432	-4.79279	0.3514	-13.6391	2.34e-42	8.64e-41	MAGEA10
ENSG00000173376	846.233	2.10716	0.155096	13.5862	4.84e-42	1.77e-40	NDNF
ENSG00000072682	2541.58	1.0738	0.0791225	13.5714	5.92e-42	2.17e-40	P4HA2
ENSG00000198521	257.929	-1.79732	0.132445	-13.5703	6.01e-42	2.19e-40	ZNF43
ENSG00000013297	571.841	1.74418	0.128604	13.5624	6.69e-42	2.44e-40	CLDN11
ENSG00000224259	762.648	1.36432	0.100646	13.5557	7.33e-42	2.66e-40	LINC01133
ENSG00000236345	527.277	1.42504	0.105176	13.5492	8.01e-42	2.91e-40	SCAT8
ENSG00000134285	871.348	1.2319	0.0909522	13.5444	8.55e-42	3.1e-40	FKBP11
ENSG00000140931	897.469	-1.40455	0.103721	-13.5417	8.88e-42	3.21e-40	CMTM3
ENSG00000197020	254.909	-1.9291	0.142997	-13.4905	1.78e-41	6.41e-40	ZNF100
ENSG00000113389	4014.97	1.1009	0.0819599	13.4322	3.92e-41	1.4e-39	NPR3
ENSG00000175697	322.168	1.71899	0.128268	13.4016	5.92e-41	2.12e-39	GPR156
ENSG00000148444	793.544	1.40374	0.105023	13.366	9.56e-41	3.4e-39	COMMD3
ENSG00000134899	435.866	-1.48556	0.111169	-13.3631	9.94e-41	3.53e-39	ERCC5
ENSG00000102466	123.851	-2.96846	0.222958	-13.314	1.92e-40	6.73e-39	FGF14
ENSG00000103811	442.17	1.84653	0.138773	13.3061	2.13e-40	7.46e-39	CTSH
ENSG00000196814	610.897	-1.25445	0.0948466	-13.2261	6.2e-40	2.15e-38	MVB12B
ENSG00000077942	148.589	6.62032	0.503152	13.1577	1.54e-39	5.28e-38	FBLN1
ENSG00000261801	1161.93	-1.12977	0.0858835	-13.1547	1.6e-39	5.49e-38	LOXL1-AS1
ENSG00000171135	2449.4	-1.00502	0.0764059	-13.1536	1.62e-39	5.56e-38	JAGN1
ENSG00000095203	2307.82	-1.05748	0.0804676	-13.1417	1.9e-39	6.49e-38	EPB41L4B
ENSG00000171094	156.775	6.69942	0.509831	13.1405	1.93e-39	6.59e-38	ALK
ENSG00000260641	109.273	3.23599	0.246346	13.136	2.05e-39	6.98e-38	AC114811.2
ENSG00000203930	438.534	1.37247	0.104577	13.1239	2.4e-39	8.14e-38	LINC00632
ENSG00000180815	342.546	1.49019	0.113608	13.117	2.63e-39	8.9e-38	MAP3K15
ENSG00000127311	804.364	-1.01344	0.0773423	-13.1033	3.15e-39	1.06e-37	HELB
ENSG00000002746	106.18	4.87815	0.372327	13.1018	3.22e-39	1.08e-37	HECW1
ENSG00000108797	1074.93	1.14111	0.0871036	13.1007	3.26e-39	1.1e-37	CNTNAP1
ENSG00000126970	585.133	-1.26823	0.0968659	-13.0927	3.63e-39	1.22e-37	ZC4H2
ENSG00000187123	108.011	-4.35636	0.333448	-13.0646	5.25e-39	1.76e-37	LYPD6
ENSG00000139874	100.987	4.26204	0.326897	13.0379	7.45e-39	2.49e-37	SSTR1
ENSG00000172927	103.734	4.69533	0.360161	13.0368	7.56e-39	2.52e-37	MYEOV
ENSG00000162692	103.057	4.90653	0.37693	13.0171	9.78e-39	3.25e-37	VCAM1
ENSG00000185247	99.5855	4.57356	0.351647	13.0061	1.13e-38	3.73e-37	MAGEA11
ENSG00000134369	1029.14	1.12567	0.0866072	12.9974	1.27e-38	4.17e-37	NAV1
ENSG00000169432	210.664	2.08998	0.160914	12.9882	1.43e-38	4.7e-37	SCN9A
ENSG00000132326	702.465	-1.06658	0.0822261	-12.9713	1.78e-38	5.86e-37	PER2
ENSG00000163694	812.769	1.33881	0.103266	12.9647	1.94e-38	6.37e-37	RBM47
ENSG00000197183	1620.22	-1.11038	0.0857132	-12.9546	2.21e-38	7.25e-37	NOL4L
ENSG00000178445	574.537	-1.2333	0.0952617	-12.9465	2.46e-38	8.04e-37	GLDC
ENSG00000137501	1728.67	1.24395	0.0962249	12.9275	3.15e-38	1.03e-36	SYTL2
ENSG00000168542	197.437	2.99656	0.232032	12.9144	3.73e-38	1.21e-36	COL3A1
ENSG00000105204	254.349	1.84039	0.142726	12.8946	4.83e-38	1.57e-36	DYRK1B
ENSG00000258788	111.267	3.31816	0.25749	12.8866	5.36e-38	1.73e-36	CKS1BP1
ENSG00000186350	2080.55	-1.02705	0.0797261	-12.8823	5.66e-38	1.82e-36	RXRA
ENSG00000181449	136.696	-6.52837	0.50686	-12.88	5.83e-38	1.88e-36	SOX2
ENSG00000168306	1491.27	1.88884	0.146707	12.8749	6.23e-38	2e-36	ACOX2
ENSG00000148655	274.429	1.78926	0.139188	12.855	8.06e-38	2.58e-36	LRMDA
ENSG00000171431	617.878	6.21312	0.483359	12.854	8.16e-38	2.61e-36	KRT20
ENSG00000123191	242.438	-1.84515	0.143631	-12.8464	9.01e-38	2.87e-36	ATP7B
ENSG00000130589	2849.68	1.32618	0.103331	12.8343	1.05e-37	3.36e-36	HELZ2
ENSG00000154153	144.398	2.77446	0.21656	12.8115	1.41e-37	4.48e-36	RETREG1
ENSG00000117598	227.824	2.70004	0.210831	12.8067	1.5e-37	4.76e-36	PLPPR5
ENSG00000178913	1146.02	-1.5706	0.122806	-12.7892	1.88e-37	5.95e-36	TAF7
ENSG00000153551	1839.16	-1.24627	0.0974972	-12.7826	2.05e-37	6.47e-36	CMTM7
ENSG00000133488	105.323	3.40503	0.266745	12.7651	2.57e-37	8.07e-36	SEC14L4
ENSG00000092421	137.601	4.58768	0.359601	12.7577	2.82e-37	8.85e-36	SEMA6A
ENSG00000105088	276.653	8.37451	0.657054	12.7455	3.3e-37	1.03e-35	OLFM2
ENSG00000100292	396.153	2.02247	0.158998	12.7201	4.57e-37	1.42e-35	HMOX1
ENSG00000145022	1642.62	1.1548	0.0909282	12.7001	5.9e-37	1.83e-35	TCTA
ENSG00000171159	3878.41	-1.28848	0.10166	-12.6744	8.19e-37	2.53e-35	C9orf16
ENSG00000122694	290.407	1.7456	0.137762	12.6712	8.54e-37	2.64e-35	GLIPR2
ENSG00000256683	149.246	-2.42887	0.192192	-12.6377	1.31e-36	4e-35	ZNF350
ENSG00000113361	262.724	1.83127	0.145057	12.6245	1.55e-36	4.72e-35	CDH6
ENSG00000057704	913.665	1.48456	0.117606	12.6232	1.57e-36	4.79e-35	TMCC3
ENSG00000177409	752.102	1.66072	0.131789	12.6014	2.07e-36	6.28e-35	SAMD9L
ENSG00000138311	401.369	1.7976	0.142687	12.5982	2.16e-36	6.52e-35	ZNF365
ENSG00000249992	15830.1	1.29028	0.102887	12.5408	4.47e-36	1.34e-34	TMEM158
ENSG00000138271	606.688	1.09919	0.0877261	12.5298	5.13e-36	1.53e-34	GPR87
ENSG00000133710	1457.82	-3.99459	0.319086	-12.5188	5.89e-36	1.76e-34	SPINK5
ENSG00000160255	290.594	-2.51765	0.20152	-12.4933	8.12e-36	2.41e-34	ITGB2
ENSG00000168772	101.737	-5.67624	0.454449	-12.4904	8.42e-36	2.49e-34	CXXC4
ENSG00000197050	119.816	-2.80452	0.224536	-12.4903	8.43e-36	2.49e-34	ZNF420
ENSG00000024422	895.474	1.06065	0.0849664	12.4832	9.22e-36	2.72e-34	EHD2
ENSG00000137033	218.005	3.00826	0.241216	12.4712	1.07e-35	3.16e-34	IL33
ENSG00000136169	308.527	-1.55817	0.12503	-12.4624	1.2e-35	3.52e-34	SETDB2
ENSG00000164099	557.271	1.1919	0.0956697	12.4585	1.26e-35	3.69e-34	PRSS12
ENSG00000197712	1437.18	1.10167	0.0885492	12.4414	1.56e-35	4.55e-34	FAM114A1
ENSG00000124875	17597.8	1.14498	0.0921848	12.4205	2.02e-35	5.91e-34	CXCL6
ENSG00000124762	915.318	1.16649	0.0942111	12.3817	3.28e-35	9.55e-34	CDKN1A
ENSG00000118402	652.456	1.26202	0.101955	12.3782	3.43e-35	9.96e-34	ELOVL4
ENSG00000142698	177.265	2.42471	0.196201	12.3583	4.39e-35	1.27e-33	C1orf94
ENSG00000014914	432.841	1.2743	0.103146	12.3543	4.62e-35	1.33e-33	MTMR11
ENSG00000148180	1967.04	1.36394	0.110602	12.3319	6.1e-35	1.75e-33	GSN
ENSG00000064886	138.874	6.35175	0.515098	12.3311	6.16e-35	1.76e-33	CHI3L2
ENSG00000162426	236.71	3.12983	0.254029	12.3207	7e-35	2e-33	SLC45A1
ENSG00000185565	428.776	1.95657	0.158924	12.3113	7.87e-35	2.24e-33	LSAMP
ENSG00000176024	158.832	-2.09183	0.170333	-12.2808	1.15e-34	3.26e-33	ZNF613
ENSG00000150471	167.735	-2.05039	0.167222	-12.2615	1.46e-34	4.12e-33	ADGRL3
ENSG00000123096	292.555	1.46761	0.120321	12.1974	3.21e-34	8.97e-33	SSPN
ENSG00000149573	550.989	1.65758	0.136069	12.1819	3.88e-34	1.08e-32	MPZL2
ENSG00000158813	111.561	5.78854	0.475817	12.1655	4.75e-34	1.32e-32	EDA
ENSG00000153531	291.841	-1.61213	0.133225	-12.1008	1.05e-33	2.88e-32	ADPRHL1
ENSG00000102543	261.038	-1.72441	0.142657	-12.0878	1.23e-33	3.36e-32	CDADC1
ENSG00000108602	99.7926	-5.90291	0.488511	-12.0835	1.29e-33	3.54e-32	ALDH3A1
ENSG00000166532	88.8077	-5.35384	0.443269	-12.0781	1.38e-33	3.78e-32	RIMKLB
ENSG00000088451	411.299	-1.37055	0.113666	-12.0577	1.77e-33	4.83e-32	TGDS
ENSG00000082014	90.5241	4.36762	0.362852	12.0369	2.27e-33	6.18e-32	SMARCD3
ENSG00000136859	145.263	-2.46154	0.204616	-12.03	2.47e-33	6.71e-32	ANGPTL2
ENSG00000123610	2322.37	1.64028	0.136445	12.0216	2.74e-33	7.4e-32	TNFAIP6
ENSG00000231607	157.25	-2.05794	0.17139	-12.0073	3.25e-33	8.74e-32	DLEU2
ENSG00000134871	3671.19	-1.07082	0.089252	-11.9978	3.65e-33	9.78e-32	COL4A2
ENSG00000182256	116.068	2.78971	0.232995	11.9732	4.91e-33	1.31e-31	GABRG3
ENSG00000176842	157.929	2.18542	0.182546	11.9719	4.99e-33	1.33e-31	IRX5
ENSG00000214575	98.4618	5.86466	0.490054	11.9674	5.27e-33	1.4e-31	CPEB1
ENSG00000065534	833.45	1.12719	0.0942006	11.9659	5.36e-33	1.42e-31	MYLK
ENSG00000128602	698.032	-1.03443	0.0868441	-11.9113	1.03e-32	2.72e-31	SMO
ENSG00000165474	880.459	1.92109	0.161294	11.9105	1.04e-32	2.74e-31	GJB2
ENSG00000109390	1035.44	-1.03352	0.0868129	-11.9051	1.11e-32	2.92e-31	NDUFC1
ENSG00000197948	429.683	1.21942	0.102578	11.8877	1.37e-32	3.59e-31	FCHSD1
ENSG00000173482	963.25	1.09118	0.0918406	11.8812	1.48e-32	3.87e-31	PTPRM
ENSG00000182771	84.1287	3.76199	0.316801	11.8749	1.6e-32	4.16e-31	GRID1
ENSG00000118939	347.664	-1.4642	0.123459	-11.8598	1.91e-32	4.98e-31	UCHL3
ENSG00000112655	411.491	1.35396	0.114232	11.8527	2.08e-32	5.4e-31	PTK7
ENSG00000049130	1745.17	1.0721	0.090491	11.8476	2.21e-32	5.74e-31	KITLG
ENSG00000102805	382.985	-1.40836	0.118923	-11.8426	2.35e-32	6.07e-31	CLN5
ENSG00000121753	415.663	-1.78999	0.151405	-11.8225	2.99e-32	7.65e-31	ADGRB2
ENSG00000187608	2707.66	1.39662	0.118195	11.8162	3.22e-32	8.23e-31	ISG15
ENSG00000111199	126.87	2.68766	0.22762	11.8077	3.56e-32	9.1e-31	TRPV4
ENSG00000102452	93.7474	-3.30348	0.280297	-11.7857	4.63e-32	1.18e-30	NALCN
ENSG00000118407	203.82	1.88221	0.159995	11.7642	5.97e-32	1.52e-30	FILIP1
ENSG00000136783	772.76	-1.07471	0.0914376	-11.7535	6.77e-32	1.72e-30	NIPSNAP3A
ENSG00000100092	1322.75	-1.07445	0.0914952	-11.7432	7.65e-32	1.93e-30	SH3BP1
ENSG00000154451	301.338	1.49322	0.12736	11.7244	9.56e-32	2.41e-30	GBP5
ENSG00000124731	379.25	8.83308	0.753803	11.718	1.03e-31	2.6e-30	TREM1
ENSG00000184371	1090.36	1.01379	0.0865721	11.7103	1.13e-31	2.84e-30	CSF1
ENSG00000117595	283.312	2.46423	0.210674	11.6969	1.32e-31	3.32e-30	IRF6
ENSG00000105290	202.532	1.81646	0.155391	11.6896	1.44e-31	3.61e-30	APLP1
ENSG00000136870	614.377	-1.04461	0.0893787	-11.6874	1.48e-31	3.7e-30	ZNF189
ENSG00000184530	293.17	1.62209	0.138916	11.6767	1.68e-31	4.19e-30	C6orf58
ENSG00000180730	863.779	-1.25692	0.107796	-11.6601	2.04e-31	5.07e-30	SHISA2
ENSG00000141068	506.53	1.16148	0.0996246	11.6586	2.07e-31	5.15e-30	KSR1
ENSG00000144837	207.699	2.70789	0.232386	11.6526	2.23e-31	5.52e-30	PLA1A
ENSG00000181381	639.684	1.09065	0.0936418	11.647	2.38e-31	5.88e-30	DDX60L
ENSG00000136842	486.721	2.17457	0.186955	11.6315	2.85e-31	7.04e-30	TMOD1
ENSG00000099139	248.378	1.7943	0.154319	11.6272	3e-31	7.4e-30	PCSK5
ENSG00000157680	89.4081	4.13076	0.355549	11.618	3.34e-31	8.22e-30	DGKI
ENSG00000139410	127.888	2.84771	0.245257	11.6111	3.62e-31	8.88e-30	SDSL
ENSG00000004139	357	1.4595	0.125946	11.5883	4.72e-31	1.16e-29	SARM1
ENSG00000172824	185.808	2.2297	0.19242	11.5877	4.76e-31	1.16e-29	CES4A
ENSG00000198838	122.469	6.33438	0.548393	11.5508	7.31e-31	1.78e-29	RYR3
ENSG00000184194	277.773	1.74849	0.151454	11.5447	7.85e-31	1.91e-29	GPR173
ENSG00000140848	314.463	1.45965	0.126462	11.5422	8.08e-31	1.96e-29	CPNE2
ENSG00000198435	1633.65	-1.09502	0.0948747	-11.5418	8.12e-31	1.97e-29	NRARP
ENSG00000183570	73.4846	4.2498	0.368903	11.5201	1.04e-30	2.53e-29	PCBP3
ENSG00000198093	82.0067	-3.18136	0.276222	-11.5174	1.08e-30	2.61e-29	ZNF649
ENSG00000157110	687.584	-1.18248	0.102745	-11.5089	1.19e-30	2.88e-29	RBPMS
ENSG00000144481	93.9705	3.13758	0.272993	11.4933	1.43e-30	3.44e-29	TRPM8
ENSG00000175198	346.662	-1.60084	0.139347	-11.4882	1.51e-30	3.65e-29	PCCA
ENSG00000106330	588.34	1.23942	0.108425	11.4312	2.92e-30	6.99e-29	MOSPD3
ENSG00000087245	1391.2	13.8768	1.21461	11.4249	3.14e-30	7.48e-29	MMP2
ENSG00000137877	104.759	2.70229	0.236533	11.4246	3.15e-30	7.5e-29	SPTBN5
ENSG00000135929	95.9241	2.73068	0.239168	11.4174	3.42e-30	8.13e-29	CYP27A1
ENSG00000110002	124.989	2.80635	0.246144	11.4012	4.12e-30	9.75e-29	VWA5A
ENSG00000139973	274.826	1.5736	0.138227	11.3842	5.01e-30	1.18e-28	SYT16
ENSG00000166394	11724.3	1.24772	0.109718	11.3721	5.76e-30	1.35e-28	CYB5R2
ENSG00000135077	106.953	4.36842	0.384256	11.3685	6e-30	1.4e-28	HAVCR2
ENSG00000267041	70.7318	-4.15523	0.365574	-11.3663	6.15e-30	1.44e-28	ZNF850
ENSG00000152127	5024.8	-1.01334	0.0892636	-11.3522	7.23e-30	1.68e-28	MGAT5
ENSG00000112964	106.015	-2.53354	0.223406	-11.3405	8.27e-30	1.92e-28	GHR
ENSG00000124749	142.733	2.48726	0.219408	11.3362	8.68e-30	2.02e-28	COL21A1
ENSG00000164850	630.767	1.37202	0.121076	11.3319	9.12e-30	2.12e-28	GPER1
ENSG00000108924	375.207	1.63608	0.144481	11.3238	1e-29	2.32e-28	HLF
ENSG00000118322	77.3896	-5.13772	0.453904	-11.3189	1.06e-29	2.45e-28	ATP10B
ENSG00000175866	914.942	1.02388	0.0904896	11.3149	1.11e-29	2.56e-28	BAIAP2
ENSG00000253710	265.603	-1.48274	0.131112	-11.309	1.18e-29	2.73e-28	ALG11
ENSG00000175183	931.37	1.10294	0.0975975	11.3009	1.3e-29	2.99e-28	CSRP2
ENSG00000176490	70.8334	-3.81145	0.33826	-11.2678	1.89e-29	4.35e-28	DIRAS1
ENSG00000198797	232.652	2.11867	0.188184	11.2585	2.1e-29	4.82e-28	BRINP2
ENSG00000115353	88.6336	5.55567	0.493775	11.2514	2.28e-29	5.21e-28	TACR1
ENSG00000115295	402.37	1.23266	0.109623	11.2445	2.46e-29	5.63e-28	CLIP4
ENSG00000168734	590.942	1.03798	0.0924534	11.227	3e-29	6.85e-28	PKIG
ENSG00000143382	122.041	-2.26921	0.202175	-11.224	3.11e-29	7.08e-28	ADAMTSL4
ENSG00000251011	208.172	-1.89719	0.169257	-11.2089	3.69e-29	8.39e-28	TMEM108-AS1
ENSG00000055163	259.725	2.10422	0.18803	11.1909	4.52e-29	1.02e-27	CYFIP2
ENSG00000196104	206.403	2.21564	0.198149	11.1817	5.01e-29	1.13e-27	SPOCK3
ENSG00000114739	666.847	-1.46651	0.131221	-11.1759	5.35e-29	1.21e-27	ACVR2B
ENSG00000123384	3663.55	1.10736	0.0991115	11.1729	5.53e-29	1.25e-27	LRP1
ENSG00000011677	221.942	1.68397	0.150873	11.1614	6.3e-29	1.42e-27	GABRA3
ENSG00000106366	592.622	1.72931	0.155118	11.1483	7.3e-29	1.64e-27	SERPINE1
ENSG00000068079	541.906	1.23434	0.11073	11.1473	7.38e-29	1.66e-27	IFI35
ENSG00000155324	791.369	1.13558	0.101872	11.1471	7.4e-29	1.66e-27	GRAMD2B
ENSG00000245694	163.676	1.86383	0.167326	11.1389	8.12e-29	1.82e-27	CRNDE
ENSG00000168917	242.334	1.65029	0.148178	11.1372	8.26e-29	1.85e-27	SLC35G2
ENSG00000083857	1591.37	-1.16029	0.104289	-11.1257	9.4e-29	2.1e-27	FAT1
ENSG00000142197	735.226	1.15548	0.103875	11.1238	9.61e-29	2.14e-27	DOP1B
ENSG00000167528	438.227	1.24047	0.111633	11.112	1.1e-28	2.44e-27	ZNF641
ENSG00000162009	358.674	-1.57383	0.141659	-11.1099	1.12e-28	2.49e-27	SSTR5
ENSG00000172020	104.934	6.28513	0.566657	11.0916	1.38e-28	3.05e-27	GAP43
ENSG00000185885	393.625	2.1706	0.196236	11.0612	1.94e-28	4.25e-27	IFITM1
ENSG00000197943	76.3888	5.10244	0.461377	11.0591	1.98e-28	4.35e-27	PLCG2
ENSG00000048471	753.762	1.0786	0.0976027	11.0509	2.17e-28	4.75e-27	SNX29
ENSG00000113494	88.3886	3.11262	0.281933	11.0403	2.44e-28	5.34e-27	PRLR
ENSG00000173083	457.007	1.3431	0.121668	11.0391	2.47e-28	5.41e-27	HPSE
ENSG00000158716	331.827	1.70013	0.154279	11.0199	3.06e-28	6.65e-27	DUSP23
ENSG00000131127	183.169	-1.91316	0.173619	-11.0192	3.09e-28	6.69e-27	ZNF141
ENSG00000135114	416.104	1.31845	0.119783	11.007	3.54e-28	7.66e-27	OASL
ENSG00000198734	69.1228	-4.98957	0.453442	-11.0038	3.66e-28	7.92e-27	F5
ENSG00000088305	542.935	1.11733	0.101639	10.9932	4.12e-28	8.88e-27	DNMT3B
ENSG00000183876	83.7996	5.77482	0.525859	10.9817	4.68e-28	1.01e-26	ARSI
ENSG00000175040	2168.43	1.28043	0.116841	10.9588	6.03e-28	1.29e-26	CHST2
ENSG00000180190	278.993	-2.53316	0.23196	-10.9207	9.18e-28	1.95e-26	TDRP
ENSG00000019991	91.5066	6.27543	0.576148	10.892	1.26e-27	2.66e-26	HGF
ENSG00000075340	241.22	7.50888	0.690378	10.8765	1.49e-27	3.15e-26	ADD2
ENSG00000137965	487.272	1.81185	0.166823	10.8609	1.77e-27	3.73e-26	IFI44
ENSG00000128604	112.07	2.63212	0.242362	10.8603	1.78e-27	3.75e-26	IRF5
ENSG00000228956	65.8298	-4.70282	0.433125	-10.8579	1.83e-27	3.84e-26	SATB1-AS1
ENSG00000100196	584.199	1.09516	0.101162	10.8258	2.6e-27	5.44e-26	KDELR3
ENSG00000101955	2041.73	1.26887	0.117239	10.823	2.68e-27	5.6e-26	SRPX
ENSG00000006606	142.917	1.94479	0.180152	10.7952	3.63e-27	7.57e-26	CCL26
ENSG00000113070	682.868	1.13695	0.105424	10.7846	4.07e-27	8.48e-26	HBEGF
ENSG00000154529	260.077	-1.47642	0.137109	-10.7682	4.86e-27	1.01e-25	CNTNAP3B
ENSG00000135636	82.498	3.11415	0.28963	10.7521	5.79e-27	1.2e-25	DYSF
ENSG00000198774	268.707	1.88825	0.175732	10.745	6.26e-27	1.3e-25	RASSF9
ENSG00000163975	350.791	-1.63016	0.151863	-10.7344	7.02e-27	1.45e-25	MELTF
ENSG00000023892	245.9	1.4271	0.133063	10.725	7.77e-27	1.6e-25	DEF6
ENSG00000205413	2455.2	1.00591	0.0938955	10.7131	8.83e-27	1.82e-25	SAMD9
ENSG00000111224	84.6934	6.16695	0.579161	10.6481	1.78e-26	3.63e-25	PARP11
ENSG00000129038	2327.72	-1.1268	0.106089	-10.6214	2.37e-26	4.8e-25	LOXL1
ENSG00000169220	390.676	1.38003	0.130104	10.6071	2.76e-26	5.56e-25	RGS14
ENSG00000152454	290.179	-1.48929	0.140546	-10.5965	3.09e-26	6.21e-25	ZNF256
ENSG00000134874	63.1585	-3.73816	0.353395	-10.5779	3.77e-26	7.55e-25	DZIP1
ENSG00000171435	500.865	1.06202	0.100467	10.5708	4.07e-26	8.1e-25	KSR2
ENSG00000182168	111.382	2.9742	0.281816	10.5537	4.88e-26	9.69e-25	UNC5C
ENSG00000186480	2515.38	1.23642	0.117173	10.5521	4.97e-26	9.85e-25	INSIG1
ENSG00000081051	75.6146	3.15339	0.299004	10.5463	5.28e-26	1.05e-24	AFP
ENSG00000145569	458.342	-1.13015	0.10721	-10.5414	5.56e-26	1.1e-24	OTULINL
ENSG00000164379	63.8073	-4.15494	0.394219	-10.5397	5.67e-26	1.12e-24	FOXQ1
ENSG00000184792	259.649	1.38077	0.131013	10.5392	5.7e-26	1.12e-24	OSBP2
ENSG00000136155	384.204	-1.5931	0.151171	-10.5384	5.75e-26	1.13e-24	SCEL
ENSG00000135596	357.365	1.26729	0.120389	10.5266	6.51e-26	1.28e-24	MICAL1
ENSG00000159784	3318.67	-1.01733	0.0967747	-10.5124	7.58e-26	1.48e-24	FAM131B
ENSG00000137941	465.153	1.04801	0.0997058	10.511	7.68e-26	1.5e-24	TTLL7
ENSG00000146122	992.354	12.4269	1.18239	10.51	7.77e-26	1.52e-24	DAAM2
ENSG00000171604	371.087	-1.20248	0.114591	-10.4937	9.24e-26	1.8e-24	CXXC5
ENSG00000253161	235.56	1.58999	0.151624	10.4864	9.97e-26	1.94e-24	LINC01605
ENSG00000139292	788.871	-1.44032	0.137414	-10.4816	1.05e-25	2.04e-24	LGR5
ENSG00000160447	316.668	-1.19235	0.113761	-10.4812	1.05e-25	2.04e-24	PKN3
ENSG00000100767	166.105	-2.72347	0.259884	-10.4796	1.07e-25	2.08e-24	PAPLN
ENSG00000255090	216.262	1.58595	0.151369	10.4774	1.1e-25	2.12e-24
ENSG00000131067	91.7888	2.80274	0.267599	10.4737	1.14e-25	2.2e-24	GGT7
ENSG00000182749	579.256	1.07119	0.102382	10.4628	1.28e-25	2.47e-24	PAQR7
ENSG00000164116	429.923	1.13757	0.108854	10.4504	1.46e-25	2.8e-24	GUCY1A1
ENSG00000167889	69.5749	3.27891	0.315029	10.4083	2.27e-25	4.33e-24	MGAT5B
ENSG00000160181	67.1048	-5.48539	0.527156	-10.4056	2.34e-25	4.45e-24	TFF2
ENSG00000132274	119.659	3.0205	0.290868	10.3844	2.92e-25	5.52e-24	TRIM22
ENSG00000067715	632.177	1.24454	0.120253	10.3493	4.22e-25	7.93e-24	SYT1
ENSG00000138798	137.079	2.13875	0.206756	10.3443	4.44e-25	8.35e-24	EGF
ENSG00000147144	200.759	1.72237	0.166779	10.3273	5.31e-25	9.96e-24	CCDC120
ENSG00000163347	1957.55	-1.24585	0.120705	-10.3215	5.63e-25	1.06e-23	CLDN1
ENSG00000091844	775.502	1.16687	0.113215	10.3066	6.58e-25	1.23e-23	RGS17
ENSG00000163412	414.381	1.62031	0.15738	10.2955	7.38e-25	1.37e-23	EIF4E3
ENSG00000244588	1060.27	-1.23993	0.120732	-10.2701	9.61e-25	1.78e-23	RAD21L1
ENSG00000170162	196.759	1.89219	0.184765	10.2411	1.3e-24	2.38e-23	VGLL2
ENSG00000118922	365.545	-1.11096	0.108514	-10.2379	1.34e-24	2.46e-23	KLF12
ENSG00000081181	229.083	1.47229	0.14397	10.2263	1.51e-24	2.76e-23	ARG2
ENSG00000258947	275.18	1.43743	0.140615	10.2225	1.57e-24	2.87e-23	TUBB3
ENSG00000152402	78.2441	3.07662	0.301183	10.2151	1.7e-24	3.09e-23	GUCY1A2
ENSG00000178498	274.529	1.44753	0.141741	10.2125	1.74e-24	3.17e-23	DTX3
ENSG00000144834	346.482	1.36695	0.133958	10.2043	1.9e-24	3.44e-23	TAGLN3
ENSG00000228203	97.3242	2.41155	0.236366	10.2026	1.93e-24	3.5e-23	RNF144A-AS1
ENSG00000165185	872.224	-1.08332	0.106303	-10.1909	2.18e-24	3.92e-23	KIAA1958
ENSG00000135454	1455.64	1.06102	0.104502	10.1531	3.21e-24	5.74e-23	B4GALNT1
ENSG00000153294	208.303	2.14163	0.210996	10.1501	3.31e-24	5.92e-23	ADGRF4
ENSG00000162878	270.472	-1.67097	0.164711	-10.1448	3.49e-24	6.24e-23	PKDCC
ENSG00000186577	478.268	1.08208	0.106843	10.1278	4.16e-24	7.4e-23	SMIM29
ENSG00000243978	70.723	4.17673	0.412819	10.1176	4.62e-24	8.19e-23	RTL9
ENSG00000124107	2961.86	-1.06424	0.105341	-10.1029	5.37e-24	9.47e-23	SLPI
ENSG00000151090	757.369	-1.15078	0.11406	-10.0893	6.16e-24	1.08e-22	THRB
ENSG00000106560	67.1986	3.2289	0.320391	10.078	6.91e-24	1.21e-22	GIMAP2
ENSG00000163285	73.4409	2.90184	0.288144	10.0708	7.44e-24	1.3e-22	GABRG1
ENSG00000171126	142.177	-2.04759	0.203335	-10.0701	7.49e-24	1.31e-22	KCNG3
ENSG00000047936	647.994	1.04542	0.103904	10.0613	8.19e-24	1.43e-22	ROS1
ENSG00000083814	73.6053	-2.75252	0.273795	-10.0532	8.89e-24	1.55e-22	ZNF671
ENSG00000130513	3291.39	1.19709	0.119083	10.0525	8.95e-24	1.56e-22	GDF15
ENSG00000144821	2021.14	1.33081	0.132418	10.0501	9.18e-24	1.6e-22	MYH15
ENSG00000132321	58.1465	4.94242	0.49296	10.026	1.17e-23	2.03e-22	IQCA1
ENSG00000087253	433.856	10.3481	1.03302	10.0174	1.28e-23	2.21e-22	LPCAT2
ENSG00000240771	419.027	1.27833	0.127735	10.0077	1.41e-23	2.43e-22	ARHGEF25
ENSG00000087303	393.187	1.30522	0.130483	10.003	1.48e-23	2.54e-22	NID2
ENSG00000240764	61.5958	3.50244	0.350187	10.0016	1.5e-23	2.58e-22	PCDHGC5
ENSG00000077063	60.1827	-5.32576	0.534466	-9.96465	2.18e-23	3.72e-22	CTTNBP2
ENSG00000154065	1315.56	1.18284	0.118746	9.96109	2.26e-23	3.85e-22	ANKRD29
ENSG00000090612	53.6359	-4.59843	0.463031	-9.93114	3.05e-23	5.17e-22	ZNF268
ENSG00000140379	340.688	1.2643	0.127391	9.92459	3.25e-23	5.51e-22	BCL2A1
ENSG00000156475	109.131	2.24546	0.226914	9.89562	4.35e-23	7.33e-22	PPP2R2B
ENSG00000136531	143.806	1.74248	0.176096	9.89507	4.37e-23	7.36e-22	SCN2A
ENSG00000180573	358.7	-1.1175	0.113038	-9.88611	4.78e-23	8.02e-22	HIST1H2AC
ENSG00000102109	3539.59	1.02643	0.103911	9.87798	5.19e-23	8.69e-22	PCSK1N
ENSG00000174080	447.956	1.3783	0.139793	9.8596	6.23e-23	1.04e-21	CTSF
ENSG00000130303	123.758	2.52269	0.256205	9.84635	7.11e-23	1.18e-21	BST2
ENSG00000122877	141.026	2.5117	0.255384	9.835	7.96e-23	1.32e-21	EGR2
ENSG00000175841	156.117	1.60557	0.163319	9.83087	8.29e-23	1.38e-21	FAM172BP
ENSG00000197385	154.701	-1.66137	0.169027	-9.82906	8.44e-23	1.4e-21	ZNF860
ENSG00000157873	183.052	1.71331	0.174351	9.8268	8.63e-23	1.43e-21	TNFRSF14
ENSG00000154310	1266.41	-1.39588	0.142089	-9.82405	8.87e-23	1.47e-21	TNIK
ENSG00000140284	384.764	-1.1848	0.120702	-9.81586	9.62e-23	1.58e-21	SLC27A2
ENSG00000260916	455.932	1.00784	0.102739	9.80971	1.02e-22	1.68e-21	CCPG1
ENSG00000119630	131.41	1.96518	0.200466	9.80306	1.09e-22	1.79e-21	PGF
ENSG00000164197	71.418	2.84488	0.290822	9.78219	1.34e-22	2.2e-21	RNF180
ENSG00000140545	1331.04	1.0983	0.112342	9.77635	1.42e-22	2.33e-21	MFGE8
ENSG00000230975	80.4242	-6.61313	0.676646	-9.7734	1.46e-22	2.39e-21	AC012355.1
ENSG00000150636	206.125	1.55385	0.159006	9.77229	1.48e-22	2.41e-21	CCDC102B
ENSG00000156453	102.564	-2.427	0.248861	-9.75246	1.8e-22	2.93e-21	PCDH1
ENSG00000234665	235.172	-1.41531	0.145273	-9.74244	1.99e-22	3.23e-21	AL512625.3
ENSG00000198756	53.1305	4.2386	0.435725	9.7277	2.3e-22	3.72e-21	COLGALT2
ENSG00000175567	602.754	1.14889	0.118242	9.71643	2.57e-22	4.16e-21	UCP2
ENSG00000140682	323.115	1.30178	0.134242	9.6973	3.1e-22	4.99e-21	TGFB1I1
ENSG00000142910	524.975	-5.44272	0.56191	-9.68611	3.45e-22	5.57e-21	TINAGL1
ENSG00000169189	1194.98	-1.06053	0.109586	-9.67764	3.75e-22	6.03e-21	NSMCE1
ENSG00000124839	346.492	1.18645	0.122674	9.67156	3.98e-22	6.38e-21	RAB17
ENSG00000173221	1459.74	1.25349	0.129642	9.66888	4.09e-22	6.55e-21	GLRX
ENSG00000182986	244.987	-1.37628	0.142539	-9.6555	4.66e-22	7.43e-21	ZNF320
ENSG00000272602	227.182	-1.42813	0.148072	-9.64478	5.17e-22	8.23e-21	ZNF595
ENSG00000139946	522.292	-1.0574	0.109716	-9.63765	5.54e-22	8.81e-21	PELI2
ENSG00000137267	688.804	1.1028	0.11445	9.63561	5.66e-22	8.98e-21	TUBB2A
ENSG00000198417	163.346	3.08934	0.320731	9.63218	5.85e-22	9.26e-21	MT1F
ENSG00000170161	277.234	-1.24202	0.129006	-9.62762	6.11e-22	9.67e-21	AL512625.1
ENSG00000230234	131.852	2.81186	0.292125	9.62553	6.24e-22	9.85e-21	AL162582.1
ENSG00000134531	3838.53	1.18456	0.123669	9.57847	9.85e-22	1.54e-20	EMP1
ENSG00000150687	528.765	1.00007	0.104644	9.55683	1.21e-21	1.89e-20	PRSS23
ENSG00000139239	395.042	-1.10268	0.115451	-9.55105	1.28e-21	1.99e-20	RPL14P1
ENSG00000257732	115.737	1.99931	0.209334	9.5508	1.29e-21	2e-20	AC089983.1
ENSG00000144339	170.465	2.6538	0.278024	9.54524	1.36e-21	2.1e-20	TMEFF2
ENSG00000267577	154.611	1.85048	0.194018	9.53765	1.46e-21	2.25e-20	AC010327.3
ENSG00000204516	879.5	1.00959	0.10612	9.51363	1.84e-21	2.84e-20	MICB
ENSG00000249196	51.4133	-4.91799	0.517729	-9.49916	2.12e-21	3.25e-20	TMEM132D-AS1
ENSG00000183840	253.015	-1.81936	0.191837	-9.48391	2.45e-21	3.75e-20	GPR39
ENSG00000198346	87.3053	-2.40906	0.254161	-9.47849	2.58e-21	3.94e-20	ZNF813
ENSG00000030419	215.376	-1.50246	0.159104	-9.44325	3.61e-21	5.48e-20	IKZF2
ENSG00000197619	308.01	-1.38438	0.146831	-9.42835	4.17e-21	6.31e-20	ZNF615
ENSG00000205683	76.6171	2.43125	0.25871	9.3976	5.58e-21	8.4e-20	DPF3
ENSG00000256628	327.429	1.27457	0.13571	9.39189	5.89e-21	8.86e-20	ZBTB11-AS1
ENSG00000261713	1975.52	-1.10066	0.117466	-9.37002	7.25e-21	1.09e-19	SSTR5-AS1
ENSG00000095539	101.18	2.38036	0.254449	9.35497	8.36e-21	1.25e-19	SEMA4G
ENSG00000050438	369.023	1.10502	0.118155	9.35225	8.58e-21	1.28e-19	SLC4A8
ENSG00000229953	76.0086	-2.63442	0.282036	-9.34072	9.57e-21	1.43e-19	AL590666.2
ENSG00000206432	4386.22	1.04865	0.112289	9.33888	9.74e-21	1.45e-19	TMEM200C
ENSG00000119514	778.425	1.09762	0.117556	9.33701	9.91e-21	1.48e-19	GALNT12
ENSG00000273149	375.639	-1.06484	0.114188	-9.32533	1.11e-20	1.64e-19	AL138963.3
ENSG00000100055	135.095	2.00594	0.215167	9.3227	1.13e-20	1.68e-19	CYTH4
ENSG00000167157	124.936	-1.75328	0.188137	-9.31914	1.17e-20	1.74e-19	PRRX2
ENSG00000130054	67.9627	-3.015	0.325989	-9.24877	2.27e-20	3.32e-19	FAM155B
ENSG00000139832	217.545	-1.5818	0.171292	-9.23451	2.59e-20	3.78e-19	RAB20
ENSG00000272452	153.928	-1.62055	0.175608	-9.22822	2.75e-20	4e-19
ENSG00000225339	169.567	1.7622	0.191822	9.18663	4.05e-20	5.84e-19	AL354740.1
ENSG00000183508	297.39	1.90112	0.207141	9.17788	4.4e-20	6.32e-19	TENT5C
ENSG00000129355	373.236	1.01496	0.111233	9.1246	7.2e-20	1.02e-18	CDKN2D
ENSG00000163435	1520.83	-1.00237	0.109915	-9.11944	7.55e-20	1.07e-18	ELF3
ENSG00000245060	281.409	1.35252	0.148374	9.11564	7.82e-20	1.11e-18	LINC00847
ENSG00000277778	309.569	-1.11221	0.122071	-9.11123	8.15e-20	1.15e-18	PGM5P2
ENSG00000138101	312.228	-1.22914	0.135041	-9.10203	8.87e-20	1.25e-18	DTNB
ENSG00000168646	314.45	1.11739	0.123089	9.07786	1.11e-19	1.56e-18	AXIN2
ENSG00000196387	61.0573	-6.20774	0.684305	-9.0716	1.17e-19	1.65e-18	ZNF140
ENSG00000149380	155.098	1.73869	0.191812	9.06453	1.25e-19	1.75e-18	P4HA3
ENSG00000130775	95.3941	2.15701	0.238155	9.05716	1.34e-19	1.87e-18	THEMIS2
ENSG00000178184	193.47	-1.94161	0.214654	-9.04529	1.49e-19	2.08e-18	PARD6G
ENSG00000111348	300.293	-2.03762	0.225546	-9.03413	1.65e-19	2.29e-18	ARHGDIB
ENSG00000040608	93.6798	1.98827	0.220798	9.00491	2.16e-19	2.97e-18	RTN4R
ENSG00000133636	2900.03	4.47017	0.497005	8.99422	2.38e-19	3.27e-18	NTS
ENSG00000137673	69.5261	2.45992	0.274039	8.97653	2.79e-19	3.83e-18	MMP7
ENSG00000106537	3469.52	1.01294	0.11288	8.97364	2.87e-19	3.93e-18	TSPAN13
ENSG00000172687	162.575	-1.54922	0.172979	-8.95615	3.36e-19	4.58e-18	ZNF738
ENSG00000131242	65.9794	3.07956	0.344343	8.94328	3.78e-19	5.14e-18	RAB11FIP4
ENSG00000139192	73.9711	2.26736	0.255143	8.88662	6.3e-19	8.47e-18	TAPBPL
ENSG00000105289	122.851	-2.75507	0.310145	-8.88316	6.5e-19	8.73e-18	TJP3
ENSG00000170962	340.089	-1.14789	0.129257	-8.88072	6.64e-19	8.91e-18	PDGFD
ENSG00000136010	97.7931	2.01177	0.226587	8.87859	6.77e-19	9.08e-18	ALDH1L2
ENSG00000247400	88.0965	-2.15127	0.242532	-8.87005	7.31e-19	9.79e-18	DNAJC3-DT
ENSG00000169174	207.362	-1.80866	0.204114	-8.86099	7.93e-19	1.06e-17	PCSK9
ENSG00000116701	157.195	1.8472	0.208557	8.85704	8.22e-19	1.1e-17	NCF2
ENSG00000167601	1894.34	-1.04283	0.117793	-8.8531	8.51e-19	1.14e-17	AXL
ENSG00000105997	258.639	-1.34846	0.152448	-8.84532	9.13e-19	1.22e-17	HOXA3
ENSG00000166923	209.762	2.26458	0.256572	8.8263	1.08e-18	1.43e-17	GREM1
ENSG00000102547	109.457	-2.07197	0.23493	-8.81953	1.15e-18	1.52e-17	CAB39L
ENSG00000162772	242.679	1.19957	0.136079	8.81528	1.19e-18	1.58e-17	ATF3
ENSG00000162981	742.465	1.30084	0.147785	8.80223	1.34e-18	1.77e-17	FAM84A
ENSG00000143502	155.851	1.53484	0.174456	8.79789	1.39e-18	1.83e-17	SUSD4
ENSG00000148200	286.722	-1.25729	0.142968	-8.79425	1.44e-18	1.89e-17	NR6A1
ENSG00000204576	552.135	1.03494	0.117811	8.78478	1.57e-18	2.06e-17	PRR3
ENSG00000143507	220.326	1.56503	0.178935	8.74638	2.2e-18	2.88e-17	DUSP10
ENSG00000110628	272.134	1.45158	0.166149	8.73662	2.4e-18	3.13e-17	SLC22A18
ENSG00000143603	116.665	1.89664	0.217411	8.72373	2.69e-18	3.49e-17	KCNN3
ENSG00000071967	273.497	-1.21166	0.139084	-8.71172	2.99e-18	3.88e-17	CYBRD1
ENSG00000159714	117.082	1.77524	0.203808	8.71033	3.03e-18	3.93e-17	ZDHHC1
ENSG00000160190	372.909	-1.01362	0.116634	-8.69057	3.61e-18	4.65e-17	SLC37A1
ENSG00000230091	284.814	1.321	0.152041	8.6884	3.68e-18	4.73e-17	TMEM254-AS1
ENSG00000272341	302.445	1.06111	0.122168	8.68567	3.77e-18	4.84e-17	AL137003.2
ENSG00000181333	1608.89	5.4076	0.624829	8.65452	4.95e-18	6.32e-17	HEPHL1
ENSG00000146250	160.956	2.88312	0.333398	8.64767	5.26e-18	6.7e-17	PRSS35
ENSG00000184489	108.874	1.85584	0.214756	8.64165	5.54e-18	7.05e-17	PTP4A3
ENSG00000272796	81.1904	2.20613	0.255592	8.63145	6.06e-18	7.7e-17
ENSG00000240602	139.872	-1.5429	0.178798	-8.6293	6.17e-18	7.84e-17	AADACP1
ENSG00000065618	271.549	1.28596	0.149104	8.6246	6.43e-18	8.16e-17	COL17A1
ENSG00000144891	58.7513	2.95848	0.343289	8.61805	6.81e-18	8.62e-17	AGTR1
ENSG00000174939	365.204	1.04638	0.121492	8.61276	7.13e-18	9.01e-17	ASPHD1
ENSG00000137628	872.733	1.34154	0.155798	8.61078	7.26e-18	9.15e-17	DDX60
ENSG00000243232	286.218	1.19489	0.138869	8.60447	7.67e-18	9.66e-17	PCDHAC2
ENSG00000123358	173.967	1.62128	0.189131	8.57227	1.01e-17	1.27e-16	NR4A1
ENSG00000249306	226.847	1.22849	0.143311	8.57218	1.02e-17	1.27e-16	LINC01411
ENSG00000256802	136.449	1.66998	0.194944	8.56646	1.07e-17	1.33e-16	AC022613.1
ENSG00000111877	366.9	-1.00791	0.1178	-8.55608	1.17e-17	1.46e-16	MCM9
ENSG00000198574	79.7368	2.93926	0.343774	8.54998	1.23e-17	1.53e-16	SH2D1B
ENSG00000151632	115.261	1.8671	0.218378	8.54985	1.23e-17	1.53e-16	AKR1C2
ENSG00000186951	220.38	1.61509	0.189421	8.52646	1.51e-17	1.87e-16	PPARA
ENSG00000145107	97.2762	1.95902	0.229829	8.5238	1.54e-17	1.91e-16	TM4SF19
ENSG00000108947	109.695	1.83823	0.215742	8.52051	1.59e-17	1.96e-16	EFNB3
ENSG00000147027	77.2815	-7.29487	0.856409	-8.51797	1.62e-17	2.01e-16	TMEM47
ENSG00000150275	54.6038	3.26523	0.383373	8.51711	1.64e-17	2.02e-16	PCDH15
ENSG00000132470	4923.82	-3.80491	0.446961	-8.51284	1.7e-17	2.09e-16	ITGB4
ENSG00000188283	124.222	-1.64571	0.193363	-8.51099	1.72e-17	2.12e-16	ZNF383
ENSG00000197406	170.836	2.41312	0.283625	8.50814	1.77e-17	2.18e-16	DIO3
ENSG00000166407	109.101	10.2051	1.20203	8.48989	2.07e-17	2.54e-16	LMO1
ENSG00000227354	104.003	-1.91244	0.225342	-8.48685	2.12e-17	2.6e-16	RBM26-AS1
ENSG00000203797	82.8683	2.14225	0.252967	8.4685	2.49e-17	3.04e-16	DDO
ENSG00000106772	44.2882	3.69962	0.437213	8.46184	2.63e-17	3.21e-16	PRUNE2
ENSG00000198182	77.4252	-2.01651	0.238907	-8.44055	3.16e-17	3.85e-16	ZNF607
ENSG00000124216	281.066	1.1174	0.132484	8.43427	3.33e-17	4.05e-16	SNAI1
ENSG00000185189	681.185	1.00459	0.119311	8.41999	3.77e-17	4.57e-16	NRBP2
ENSG00000105519	208.259	1.18817	0.141236	8.41264	4.01e-17	4.85e-16	CAPS
ENSG00000099377	328.282	1.19171	0.141684	8.41104	4.06e-17	4.91e-16	HSD3B7
ENSG00000166704	242.974	-1.24552	0.148177	-8.40564	4.26e-17	5.13e-16	ZNF606
ENSG00000115221	176.453	1.36171	0.162052	8.40292	4.36e-17	5.25e-16	ITGB6
ENSG00000160606	279.817	1.09679	0.130693	8.39215	4.77e-17	5.75e-16	TLCD1
ENSG00000187134	402.103	1.11946	0.133447	8.38882	4.91e-17	5.91e-16	AKR1C1
ENSG00000162976	317.003	1.09996	0.131326	8.3758	5.49e-17	6.59e-16	PQLC3
ENSG00000074047	108.198	2.02195	0.242809	8.32733	8.27e-17	9.85e-16	GLI2
ENSG00000171729	634.962	1.092	0.131228	8.32137	8.69e-17	1.03e-15	TMEM51
ENSG00000104899	75.442	-2.03139	0.244486	-8.30881	9.67e-17	1.15e-15	AMH
ENSG00000109846	41.9825	3.54591	0.427003	8.3042	1e-16	1.19e-15	CRYAB
ENSG00000205002	40.9428	4.56134	0.549624	8.29901	1.05e-16	1.24e-15	AARD
ENSG00000153029	231.706	1.44423	0.174202	8.29052	1.13e-16	1.33e-15	MR1
ENSG00000143669	357.472	1.01097	0.121976	8.28829	1.15e-16	1.35e-15	LYST
ENSG00000203995	44.1617	3.08922	0.37325	8.27656	1.27e-16	1.49e-15	ZYG11A
ENSG00000120820	242.697	1.17611	0.142164	8.27294	1.31e-16	1.53e-15	GLT8D2
ENSG00000148346	26824.1	-4.33391	0.523973	-8.27124	1.33e-16	1.55e-15	LCN2
ENSG00000125430	378.217	-1.11669	0.135123	-8.26429	1.41e-16	1.65e-15	HS3ST3B1
ENSG00000174307	146.411	1.6208	0.196543	8.24657	1.63e-16	1.91e-15	PHLDA3
ENSG00000132718	76.8003	2.62691	0.318759	8.24107	1.71e-16	1.99e-15	SYT11
ENSG00000100628	282.325	1.22538	0.148755	8.23758	1.76e-16	2.05e-15	ASB2
ENSG00000173894	169.149	-1.29161	0.156836	-8.2354	1.79e-16	2.08e-15	CBX2
ENSG00000205085	38.2073	3.85653	0.468771	8.2269	1.92e-16	2.23e-15	FAM71F2
ENSG00000019186	104.066	1.77393	0.216286	8.20177	2.37e-16	2.74e-15	CYP24A1
ENSG00000119686	51.6275	5.66357	0.691981	8.18457	2.73e-16	3.16e-15	FLVCR2
ENSG00000170927	80.3617	1.89857	0.232071	8.18102	2.81e-16	3.25e-15	PKHD1
ENSG00000085117	71.0987	7.14904	0.874514	8.17486	2.96e-16	3.42e-15	CD82
ENSG00000198768	54.0868	6.32787	0.776923	8.14478	3.8e-16	4.35e-15	APCDD1L
ENSG00000166002	144.217	-1.78592	0.219527	-8.13533	4.11e-16	4.69e-15	SMCO4
ENSG00000147234	44.5357	3.04746	0.375646	8.1126	4.95e-16	5.63e-15	FRMPD3
ENSG00000187266	922.426	1.24632	0.153793	8.10385	5.32e-16	6.04e-15	EPOR
ENSG00000183578	47.4881	3.12868	0.386829	8.08802	6.06e-16	6.82e-15	TNFAIP8L3
ENSG00000206532	174.651	-1.29472	0.16026	-8.07884	6.54e-16	7.34e-15	AC117402.1
ENSG00000099869	47.9041	-6.18417	0.766732	-8.06561	7.29e-16	8.15e-15	IGF2-AS
ENSG00000165568	58.0698	2.77732	0.345394	8.04102	8.91e-16	9.91e-15	AKR1E2
ENSG00000109107	830.071	1.1392	0.14171	8.03893	9.06e-16	1.01e-14	ALDOC
ENSG00000248905	324.783	1.18755	0.148167	8.01494	1.1e-15	1.22e-14	FMN1
ENSG00000183114	38.247	5.2302	0.652918	8.01051	1.14e-15	1.26e-14	FAM43B
ENSG00000180257	156.821	-1.31139	0.164765	-7.95915	1.73e-15	1.9e-14	ZNF816
ENSG00000106789	547.095	-1.39064	0.174927	-7.94981	1.87e-15	2.05e-14	CORO2A
ENSG00000131015	229.674	1.20131	0.151171	7.94671	1.92e-15	2.1e-14	ULBP2
ENSG00000184588	164.729	1.54394	0.194366	7.94348	1.97e-15	2.15e-14	PDE4B
ENSG00000156049	157.624	-1.27768	0.161112	-7.93034	2.19e-15	2.39e-14	GNA14
ENSG00000136158	512.896	-1.01847	0.128544	-7.92308	2.32e-15	2.52e-14	SPRY2
ENSG00000196268	34.4103	-4.04288	0.510334	-7.92203	2.34e-15	2.54e-14	ZNF493
ENSG00000270607	74.7351	1.98945	0.251512	7.90994	2.58e-15	2.8e-14	AC009549.1
ENSG00000058404	129.194	3.04792	0.385442	7.90759	2.62e-15	2.85e-14	CAMK2B
ENSG00000158806	67.8701	2.28384	0.288833	7.90714	2.63e-15	2.86e-14	NPM2
ENSG00000132530	50.5924	3.33839	0.422255	7.90611	2.66e-15	2.88e-14	XAF1
ENSG00000124721	33.144	-4.4273	0.560178	-7.90339	2.71e-15	2.94e-14	DNAH8
ENSG00000237975	163.59	1.37242	0.174053	7.88506	3.14e-15	3.39e-14	FLG-AS1
ENSG00000152670	58.9938	2.44715	0.310713	7.87592	3.38e-15	3.64e-14	DDX4
ENSG00000188051	171.001	1.26053	0.160365	7.86038	3.83e-15	4.12e-14	TMEM221
ENSG00000117009	49.8611	2.54936	0.324362	7.85961	3.85e-15	4.14e-14	KMO
ENSG00000085831	142.197	1.53718	0.196417	7.8261	5.03e-15	5.38e-14	TTC39A
ENSG00000043355	91.1886	-8.12216	1.03868	-7.81974	5.29e-15	5.65e-14	ZIC2
ENSG00000175274	56.1927	4.64003	0.593851	7.81347	5.56e-15	5.92e-14	TP53I11
ENSG00000139679	518.765	-1.58565	0.203352	-7.79756	6.31e-15	6.7e-14	LPAR6
ENSG00000147206	38.4811	3.17815	0.407622	7.79682	6.35e-15	6.74e-14	NXF3
ENSG00000224945	42.2124	2.90076	0.372286	7.79174	6.61e-15	7.01e-14	AL353150.1
ENSG00000141622	478.861	-1.1212	0.144289	-7.77051	7.82e-15	8.22e-14	RNF165
ENSG00000165949	443.071	4.33817	0.558442	7.76835	7.95e-15	8.36e-14	IFI27
ENSG00000273297	150.309	1.31235	0.169408	7.7467	9.43e-15	9.87e-14	AC009275.1
ENSG00000260231	94.0009	1.88804	0.244152	7.73306	1.05e-14	1.09e-13	KDM7A-DT
ENSG00000204396	54.1756	2.3215	0.300601	7.72286	1.14e-14	1.18e-13	VWA7
ENSG00000259976	60.4372	2.21326	0.286628	7.72172	1.15e-14	1.19e-13	AC093010.3
ENSG00000137491	60.2024	9.34796	1.2112	7.71792	1.18e-14	1.23e-13	SLCO2B1
ENSG00000258073	39.093	3.0775	0.399301	7.70723	1.29e-14	1.33e-13	AC128657.1
ENSG00000188039	100.592	-1.64516	0.2135	-7.70567	1.3e-14	1.34e-13	NWD1
ENSG00000187398	56.0707	2.37121	0.307733	7.70541	1.3e-14	1.35e-13	LUZP2
ENSG00000197408	47.2625	-2.86251	0.371615	-7.70288	1.33e-14	1.37e-13	CYP2B6
ENSG00000183092	194.881	1.2894	0.167419	7.70163	1.34e-14	1.38e-13	BEGAIN
ENSG00000175414	98.2843	1.62964	0.21267	7.66278	1.82e-14	1.86e-13	ARL10
ENSG00000125246	163.873	-1.32737	0.173347	-7.6573	1.9e-14	1.94e-13	CLYBL
ENSG00000133401	193.532	1.40108	0.183059	7.65367	1.95e-14	1.99e-13	PDZD2
ENSG00000069812	121.399	2.17827	0.284944	7.64454	2.1e-14	2.13e-13	HES2
ENSG00000140009	42.7863	2.76264	0.361608	7.63987	2.17e-14	2.21e-13	ESR2
ENSG00000213949	521.724	2.56952	0.336342	7.63962	2.18e-14	2.21e-13	ITGA1
ENSG00000204228	239.047	-1.342	0.175719	-7.6372	2.22e-14	2.25e-13	HSD17B8
ENSG00000250697	99.2424	2.05476	0.269072	7.63649	2.23e-14	2.26e-13	AC010343.3
ENSG00000151963	32.7315	4.05494	0.533523	7.60032	2.95e-14	2.97e-13	ZNF37CP
ENSG00000106034	142.544	1.67353	0.220475	7.59056	3.19e-14	3.2e-13	CPED1
ENSG00000166670	77.9433	1.929	0.2548	7.57062	3.71e-14	3.71e-13	MMP10
ENSG00000105877	290.475	1.3035	0.172237	7.56806	3.79e-14	3.78e-13	DNAH11
ENSG00000162520	131.624	1.31112	0.173388	7.56178	3.98e-14	3.96e-13	SYNC
ENSG00000154553	115.168	1.65498	0.21887	7.56148	3.99e-14	3.97e-13	PDLIM3
ENSG00000114455	90.3979	2.49142	0.32953	7.56052	4.01e-14	3.99e-13	HHLA2
ENSG00000139329	38.9597	3.0108	0.398581	7.5538	4.23e-14	4.2e-13	LUM
ENSG00000224167	39.0543	2.99172	0.396919	7.53736	4.8e-14	4.75e-13	AL390729.1
ENSG00000120658	157.583	-1.28792	0.171374	-7.51524	5.68e-14	5.6e-13	ENOX1
ENSG00000110876	63.8024	2.08869	0.278288	7.50552	6.12e-14	6e-13	SELPLG
ENSG00000135253	49.9833	2.32299	0.309623	7.50265	6.25e-14	6.13e-13	KCP
ENSG00000187391	95.3306	1.61835	0.215733	7.50162	6.3e-14	6.17e-13	MAGI2
ENSG00000173868	45.4595	2.71379	0.362015	7.49635	6.56e-14	6.41e-13	PHOSPHO1
ENSG00000206337	73.3962	2.03019	0.271038	7.49044	6.86e-14	6.7e-13	HCP5
ENSG00000198133	114.67	1.58969	0.21229	7.4883	6.98e-14	6.8e-13	TMEM229B
ENSG00000008735	176.18	1.40612	0.187929	7.48219	7.31e-14	7.11e-13	MAPK8IP2
ENSG00000082074	99.5562	2.49656	0.334264	7.46881	8.09e-14	7.85e-13	FYB1
ENSG00000128596	194.729	1.27868	0.171667	7.44861	9.43e-14	9.12e-13	CCDC136
ENSG00000089250	61.3469	-3.15251	0.423965	-7.43578	1.04e-13	1e-12	NOS1
ENSG00000128714	57.2057	2.13884	0.287653	7.43549	1.04e-13	1e-12	HOXD13
ENSG00000184599	51.1244	2.33828	0.314816	7.42743	1.11e-13	1.07e-12	FAM19A3
ENSG00000261040	72.2278	2.01754	0.272003	7.41734	1.19e-13	1.15e-12	WFDC21P
ENSG00000196549	117.712	-2.54324	0.34292	-7.41643	1.2e-13	1.16e-12	MME
ENSG00000064195	55.1474	4.29218	0.57924	7.41001	1.26e-13	1.21e-12	DLX3
ENSG00000196460	41.3097	4.19683	0.566816	7.40421	1.32e-13	1.26e-12	RFX8
ENSG00000116132	58.0026	2.57759	0.348161	7.40345	1.33e-13	1.27e-12	PRRX1
ENSG00000143369	118.922	1.63075	0.220505	7.39554	1.41e-13	1.35e-12	ECM1
ENSG00000164509	624.674	1.12852	0.153142	7.3691	1.72e-13	1.63e-12	IL31RA
ENSG00000164125	35.4184	-3.01413	0.409189	-7.36612	1.76e-13	1.67e-12	FAM198B
ENSG00000243444	64.1352	2.11794	0.287678	7.36219	1.81e-13	1.72e-12	PALM2
ENSG00000256235	2166.13	1.59473	0.216715	7.35864	1.86e-13	1.76e-12	SMIM3
ENSG00000176170	499.606	1.51457	0.20584	7.35796	1.87e-13	1.77e-12	SPHK1
ENSG00000164056	1081.54	-1.0271	0.139656	-7.35453	1.92e-13	1.81e-12	SPRY1
ENSG00000126709	1663.7	3.07598	0.418905	7.3429	2.09e-13	1.97e-12	IFI6
ENSG00000087510	45.2492	6.07626	0.827575	7.34224	2.1e-13	1.98e-12	TFAP2C
ENSG00000135363	34.0306	3.78383	0.515775	7.3362	2.2e-13	2.07e-12	LMO2
ENSG00000128918	1141.6	-1.88281	0.256818	-7.33129	2.28e-13	2.15e-12	ALDH1A2
ENSG00000121236	160.816	1.22279	0.167364	7.30615	2.75e-13	2.57e-12	TRIM6
ENSG00000224294	35.137	3.16613	0.433419	7.30501	2.77e-13	2.59e-12	PINCR
ENSG00000136161	140.471	-1.32174	0.180985	-7.30302	2.81e-13	2.63e-12	RCBTB2
ENSG00000108309	38.3989	2.80729	0.385296	7.28607	3.19e-13	2.97e-12	RUNDC3A
ENSG00000198892	127.994	1.497	0.205472	7.28564	3.2e-13	2.98e-12	SHISA4
ENSG00000155760	98.198	2.05982	0.28303	7.27775	3.39e-13	3.15e-12	FZD7
ENSG00000106123	328.147	-1.12336	0.154572	-7.26757	3.66e-13	3.39e-12	EPHB6
ENSG00000184486	307.01	-1.12548	0.155103	-7.25631	3.98e-13	3.68e-12	POU3F2
ENSG00000255150	66.1225	2.20646	0.30447	7.24687	4.27e-13	3.93e-12	EID3
ENSG00000092969	4977.13	-2.26796	0.31328	-7.23941	4.51e-13	4.15e-12	TGFB2
ENSG00000171346	354.628	1.14824	0.15864	7.23802	4.55e-13	4.19e-12	KRT15
ENSG00000139971	374.958	1.33815	0.185294	7.22175	5.13e-13	4.7e-12	ARMH4
ENSG00000246731	38.5542	2.80576	0.389955	7.19509	6.24e-13	5.67e-12	MGC16275
ENSG00000163131	239.211	1.01683	0.141464	7.1879	6.58e-13	5.98e-12	CTSS
ENSG00000198203	152.449	-1.47255	0.205137	-7.17839	7.05e-13	6.39e-12	SULT1C2
ENSG00000276386	144.204	-1.26477	0.176404	-7.16973	7.51e-13	6.8e-12	CNTNAP3P2
ENSG00000173320	64.8429	2.22352	0.310137	7.16949	7.53e-13	6.8e-12	STOX2
ENSG00000188738	82.0937	1.8143	0.253113	7.16795	7.61e-13	6.88e-12	FSIP2
ENSG00000174405	295.914	-1.04825	0.14635	-7.16267	7.91e-13	7.13e-12	LIG4
ENSG00000142065	53.7823	-2.15221	0.300508	-7.1619	7.96e-13	7.16e-12	ZFP14
ENSG00000163053	125.925	-1.75464	0.245511	-7.14688	8.88e-13	7.95e-12	SLC16A14
ENSG00000214510	60.3942	2.12976	0.298288	7.13995	9.34e-13	8.35e-12	SPINK13
ENSG00000107957	274.516	1.04348	0.146385	7.12832	1.02e-12	9.06e-12	SH3PXD2A
ENSG00000213512	35.2286	5.69345	0.798913	7.1265	1.03e-12	9.17e-12	GBP7
ENSG00000221890	64.6109	2.25341	0.316364	7.12285	1.06e-12	9.41e-12	NPTXR
ENSG00000112902	72.8462	-1.98569	0.278834	-7.12142	1.07e-12	9.5e-12	SEMA5A
ENSG00000040487	349.927	1.0013	0.140748	7.1141	1.13e-12	1e-11	PQLC2
ENSG00000158315	102.792	1.43406	0.202304	7.08865	1.35e-12	1.2e-11	RHBDL2
ENSG00000183760	72.5503	1.93802	0.273596	7.08349	1.41e-12	1.24e-11	ACP7
ENSG00000174844	130.491	1.46671	0.207545	7.06695	1.58e-12	1.39e-11	DNAH12
ENSG00000251602	200.159	1.16301	0.164695	7.06163	1.65e-12	1.45e-11	AL928654.1
ENSG00000117525	395.897	1.02002	0.144464	7.06071	1.66e-12	1.46e-11	F3
ENSG00000226029	58.3384	1.98163	0.280873	7.05526	1.72e-12	1.51e-11	LINC01772
ENSG00000164484	63.1019	1.89342	0.268663	7.04758	1.82e-12	1.6e-11	TMEM200A
ENSG00000186020	190.283	-1.12507	0.159911	-7.03558	1.98e-12	1.73e-11	ZNF529
ENSG00000133083	170.899	1.19865	0.170455	7.03207	2.03e-12	1.78e-11	DCLK1
ENSG00000237172	136.361	1.29656	0.184419	7.03052	2.06e-12	1.8e-11	B3GNT9
ENSG00000198074	113.031	-1.51535	0.215565	-7.02969	2.07e-12	1.81e-11	AKR1B10
ENSG00000197457	169.176	1.27843	0.181894	7.02844	2.09e-12	1.82e-11	STMN3
ENSG00000070182	153.002	1.3521	0.192494	7.02415	2.15e-12	1.88e-11	SPTB
ENSG00000036672	188.167	1.13159	0.161131	7.02278	2.18e-12	1.89e-11	USP2
ENSG00000185101	454.363	1.13185	0.161176	7.02241	2.18e-12	1.9e-11	ANO9
ENSG00000100290	78.1195	-1.81059	0.257932	-7.01963	2.22e-12	1.93e-11	BIK
ENSG00000026559	498.234	1.27791	0.182053	7.01944	2.23e-12	1.94e-11	KCNG1
ENSG00000187601	121.161	1.32464	0.189165	7.00256	2.51e-12	2.17e-11	MAGEH1
ENSG00000154493	26.9049	4.09004	0.58512	6.99009	2.75e-12	2.37e-11	C10orf90
ENSG00000088756	476.609	1.01891	0.145766	6.99004	2.75e-12	2.37e-11	ARHGAP28
ENSG00000127329	95.5061	-1.64918	0.235933	-6.99003	2.75e-12	2.37e-11	PTPRB
ENSG00000181444	29.0093	-3.78603	0.541679	-6.98943	2.76e-12	2.38e-11	ZNF467
ENSG00000155622	62.0344	8.42589	1.20558	6.98905	2.77e-12	2.39e-11	XAGE2
ENSG00000178033	39.1249	3.06242	0.438814	6.97885	2.98e-12	2.56e-11	CALHM5
ENSG00000149243	160.056	1.10306	0.158159	6.9744	3.07e-12	2.64e-11	KLHL35
ENSG00000144290	26.9613	3.91314	0.561256	6.97211	3.12e-12	2.68e-11	SLC4A10
ENSG00000108688	59.231	8.35753	1.19915	6.96953	3.18e-12	2.72e-11	CCL7
ENSG00000104892	133.341	1.61465	0.231756	6.96704	3.24e-12	2.77e-11	KLC3
ENSG00000164463	284.725	1.08555	0.155882	6.96391	3.31e-12	2.83e-11	CREBRF
ENSG00000241472	103.857	1.61874	0.233092	6.94467	3.79e-12	3.23e-11	PTPRG-AS1
ENSG00000206557	30.6943	-3.0754	0.443364	-6.93651	4.02e-12	3.42e-11	TRIM71
ENSG00000139178	190.95	1.28134	0.18482	6.93289	4.12e-12	3.51e-11	C1RL
ENSG00000173546	30.3626	5.16649	0.746008	6.92552	4.34e-12	3.69e-11	CSPG4
ENSG00000173041	114.965	-1.33362	0.192976	-6.91081	4.82e-12	4.08e-11	ZNF680
ENSG00000198440	32.7983	-2.81883	0.408218	-6.9052	5.01e-12	4.24e-11	ZNF583
ENSG00000242366	32.2786	3.3731	0.488506	6.90492	5.02e-12	4.24e-11	UGT1A8
ENSG00000268089	33.4966	8.50552	1.23276	6.89959	5.22e-12	4.4e-11	GABRQ
ENSG00000236901	98.3661	-1.46006	0.211751	-6.89515	5.38e-12	4.53e-11	MIR600HG
ENSG00000136732	56.599	8.29088	1.20259	6.89417	5.42e-12	4.56e-11	GYPC
ENSG00000249550	93.9052	1.54007	0.223998	6.87537	6.18e-12	5.18e-11	LINC01234
ENSG00000185133	95.3475	1.51447	0.220654	6.86354	6.72e-12	5.62e-11	INPP5J
ENSG00000163735	1039.41	-2.37568	0.346586	-6.85451	7.16e-12	5.98e-11	CXCL5
ENSG00000230555	71.9495	1.82649	0.266471	6.85438	7.16e-12	5.98e-11	AL450326.1
ENSG00000144642	95.9958	-1.44546	0.211148	-6.84574	7.61e-12	6.35e-11	RBMS3
ENSG00000181458	1826.09	1.56137	0.228297	6.83919	7.96e-12	6.63e-11	TMEM45A
ENSG00000183087	53.2876	-1.98577	0.290796	-6.82874	8.57e-12	7.12e-11	GAS6
ENSG00000160179	34.0626	-6.10093	0.894141	-6.82323	8.9e-12	7.39e-11	ABCG1
ENSG00000175305	400.967	-1.02157	0.149743	-6.82218	8.97e-12	7.44e-11	CCNE2
ENSG00000002587	245.783	-1.25464	0.183906	-6.82216	8.97e-12	7.44e-11	HS3ST1
ENSG00000171533	191.778	1.07016	0.156876	6.82167	9e-12	7.46e-11	MAP6
ENSG00000166546	37.0678	2.67315	0.392005	6.81918	9.16e-12	7.59e-11	BEAN1
ENSG00000181722	93.7158	1.46253	0.214551	6.81672	9.31e-12	7.7e-11	ZBTB20
ENSG00000164604	64.2162	-1.85827	0.272719	-6.81388	9.5e-12	7.84e-11	GPR85
ENSG00000155918	52.8178	2.50809	0.368186	6.81202	9.62e-12	7.94e-11	RAET1L
ENSG00000146859	155.915	1.10652	0.162475	6.8104	9.73e-12	8.02e-11	TMEM140
ENSG00000173227	189.677	-1.06451	0.156568	-6.79899	1.05e-11	8.66e-11	SYT12
ENSG00000076864	79.3468	1.78288	0.262276	6.79774	1.06e-11	8.73e-11	RAP1GAP
ENSG00000178462	63.9638	2.23307	0.328577	6.79617	1.07e-11	8.82e-11	TUBAL3
ENSG00000166415	70.3389	-2.02231	0.297627	-6.79477	1.08e-11	8.9e-11	WDR72
ENSG00000187479	38.9763	3.07563	0.452691	6.79409	1.09e-11	8.94e-11	C11orf96
ENSG00000253522	902.902	-1.09675	0.161928	-6.77312	1.26e-11	1.03e-10	MIR3142HG
ENSG00000205420	26.8992	3.40286	0.502719	6.76892	1.3e-11	1.06e-10	KRT6A
ENSG00000224982	53.9028	8.2185	1.2143	6.76808	1.31e-11	1.06e-10	TMEM233
ENSG00000167232	166.24	-1.17321	0.173351	-6.76782	1.31e-11	1.07e-10	ZNF91
ENSG00000110446	29.9353	3.27101	0.483404	6.76663	1.32e-11	1.07e-10	SLC15A3
ENSG00000133110	29.491	8.31477	1.23129	6.75287	1.45e-11	1.18e-10	POSTN
ENSG00000178146	50.6965	2.00481	0.297726	6.73373	1.65e-11	1.34e-10	AL672207.1
ENSG00000125170	150.698	1.1183	0.166317	6.72394	1.77e-11	1.43e-10	DOK4
ENSG00000135604	55.0535	1.94015	0.288792	6.71818	1.84e-11	1.48e-10	STX11
ENSG00000099953	129.206	1.25064	0.186354	6.71108	1.93e-11	1.55e-10	MMP11
ENSG00000179930	27.5335	8.21679	1.22634	6.70023	2.08e-11	1.67e-10	ZNF648
ENSG00000277534	176.325	-1.03878	0.155086	-6.69809	2.11e-11	1.69e-10	AC007996.1
ENSG00000183454	27.2969	8.20825	1.2277	6.68588	2.3e-11	1.83e-10	GRIN2A
ENSG00000138642	538.752	1.34618	0.201554	6.67901	2.41e-11	1.92e-10	HERC6
ENSG00000134326	68.2847	2.30344	0.345193	6.6729	2.51e-11	2e-10	CMPK2
ENSG00000181085	163.426	1.38416	0.207729	6.66329	2.68e-11	2.13e-10	MAPK15
ENSG00000054179	62.1484	-1.99182	0.299251	-6.65601	2.81e-11	2.23e-10	ENTPD2
ENSG00000133561	26.8095	8.18212	1.23079	6.64784	2.97e-11	2.35e-10	GIMAP6
ENSG00000211772	79.2231	-2.22013	0.334103	-6.64503	3.03e-11	2.4e-10	TRBC2
ENSG00000221947	42.741	2.20502	0.331864	6.64437	3.05e-11	2.41e-10	XKR9
ENSG00000253746	79.9259	1.75914	0.264812	6.64297	3.07e-11	2.43e-10	AC091182.2
ENSG00000167080	24.8837	4.85559	0.731559	6.63732	3.19e-11	2.52e-10	B4GALNT2
ENSG00000138347	248.08	1.38237	0.208288	6.63683	3.21e-11	2.53e-10	MYPN
ENSG00000134533	152.121	1.32713	0.200178	6.62973	3.36e-11	2.65e-10	RERG
ENSG00000145536	94.8072	1.40011	0.21129	6.62649	3.44e-11	2.71e-10	ADAMTS16
ENSG00000272398	2626.44	1.47619	0.223351	6.60929	3.86e-11	3.03e-10	CD24
ENSG00000119801	1093.43	1.014	0.153596	6.60174	4.06e-11	3.18e-10	YPEL5
ENSG00000171119	78.5887	-1.70808	0.259241	-6.58877	4.43e-11	3.47e-10	NRTN
ENSG00000084636	87.2814	-1.60012	0.243141	-6.58103	4.67e-11	3.65e-10	COL16A1
ENSG00000189001	44.354	7.94122	1.20763	6.57589	4.84e-11	3.77e-10	SBSN
ENSG00000146411	281.957	1.05791	0.161257	6.56037	5.37e-11	4.17e-10	SLC2A12
ENSG00000087494	82.1073	1.72809	0.263704	6.55312	5.63e-11	4.38e-10	PTHLH
ENSG00000170231	429.717	1.07689	0.164472	6.54754	5.85e-11	4.54e-10	FABP6
ENSG00000273270	168.529	1.10195	0.168443	6.54197	6.07e-11	4.71e-10	AC090114.2
ENSG00000169668	24.0293	3.61073	0.552203	6.53878	6.2e-11	4.81e-10	BCRP2
ENSG00000215417	106.611	-1.80004	0.27561	-6.53111	6.53e-11	5.05e-10	MIR17HG
ENSG00000183317	30.5226	2.78394	0.426295	6.53054	6.55e-11	5.07e-10	EPHA10
ENSG00000184678	115.318	-1.2551	0.192453	-6.52157	6.96e-11	5.37e-10	HIST2H2BE
ENSG00000261295	63.4419	1.96668	0.301881	6.51476	7.28e-11	5.6e-10
ENSG00000162777	154.061	1.12146	0.172252	6.51058	7.49e-11	5.75e-10	DENND2D
ENSG00000157601	449.502	2.90256	0.44768	6.48357	8.96e-11	6.84e-10	MX1
ENSG00000188859	29.7814	2.84552	0.43926	6.47799	9.3e-11	7.08e-10	FAM78B
ENSG00000116299	39.0273	2.29083	0.353744	6.47594	9.42e-11	7.17e-10	KIAA1324
ENSG00000079308	40.819	7.81716	1.2083	6.46955	9.83e-11	7.47e-10	TNS1
ENSG00000116106	71.9225	-1.84069	0.284563	-6.4685	9.9e-11	7.52e-10	EPHA4
ENSG00000140945	415.885	-1.14201	0.176654	-6.46468	1.02e-10	7.7e-10	CDH13
ENSG00000238290	31.6631	3.64732	0.564232	6.46422	1.02e-10	7.72e-10	AL034417.2
ENSG00000273117	89.5369	1.54494	0.23913	6.46068	1.04e-10	7.9e-10	AC144652.1
ENSG00000254703	27.8846	-5.81885	0.901581	-6.45406	1.09e-10	8.24e-10	SENCR
ENSG00000060566	58.3085	-2.5311	0.392428	-6.44984	1.12e-10	8.46e-10	CREB3L3
ENSG00000137752	61.8772	1.89542	0.294241	6.44171	1.18e-10	8.92e-10	CASP1
ENSG00000279806	44.2901	-2.60411	0.404283	-6.4413	1.18e-10	8.94e-10	AC018629.1
ENSG00000162975	42.6734	2.40397	0.373746	6.4321	1.26e-10	9.48e-10	KCNF1
ENSG00000157551	119.807	1.6228	0.252642	6.42335	1.33e-10	1e-09	KCNJ15
ENSG00000171360	22.5036	7.925	1.2344	6.42012	1.36e-10	1.02e-09	KRT38
ENSG00000127084	80.902	1.43692	0.224231	6.40821	1.47e-10	1.1e-09	FGD3
ENSG00000129295	203.41	1.02712	0.160297	6.40762	1.48e-10	1.11e-09	LRRC6
ENSG00000069431	62.5881	1.74759	0.272791	6.40633	1.49e-10	1.11e-09	ABCC9
ENSG00000116183	37.3829	2.54779	0.397834	6.40414	1.51e-10	1.13e-09	PAPPA2
ENSG00000148541	104.396	1.26202	0.197389	6.3936	1.62e-10	1.21e-09	FAM13C
ENSG00000159217	31.0615	-2.74183	0.429036	-6.39067	1.65e-10	1.23e-09	IGF2BP1
ENSG00000255650	167.642	1.07814	0.169269	6.36938	1.9e-10	1.41e-09	FAM222A-AS1
ENSG00000204514	122.239	-1.24669	0.196044	-6.35922	2.03e-10	1.5e-09	ZNF814
ENSG00000171889	169.311	1.01439	0.159528	6.35869	2.03e-10	1.5e-09	MIR31HG
ENSG00000251350	44.7408	2.29079	0.360407	6.35611	2.07e-10	1.53e-09	LINC02475
ENSG00000270002	63.5436	2.10584	0.331422	6.35396	2.1e-10	1.55e-09	AC022028.2
ENSG00000253485	31.5486	2.71135	0.427675	6.33973	2.3e-10	1.69e-09	PCDHGA5
ENSG00000188404	42.0867	-2.09757	0.330904	-6.33892	2.31e-10	1.7e-09	SELL
ENSG00000138835	169.364	1.18173	0.186522	6.33562	2.36e-10	1.74e-09	RGS3
ENSG00000233901	56.5267	-1.95713	0.30953	-6.3229	2.57e-10	1.88e-09	LINC01503
ENSG00000158560	92.7601	1.32858	0.210207	6.32035	2.61e-10	1.91e-09	DYNC1I1
ENSG00000272841	276.181	1.13744	0.180549	6.2999	2.98e-10	2.17e-09	AL139393.2
ENSG00000155893	182.116	-1.05846	0.168088	-6.29707	3.03e-10	2.21e-09	PXYLP1
ENSG00000115361	123.757	-1.18234	0.188168	-6.28343	3.31e-10	2.4e-09	ACADL
ENSG00000185338	111.778	1.295	0.206238	6.27914	3.4e-10	2.46e-09	SOCS1
ENSG00000155307	83.266	1.98125	0.315785	6.27405	3.52e-10	2.54e-09	SAMSN1
ENSG00000104324	25.8845	2.92554	0.467001	6.26454	3.74e-10	2.7e-09	CPQ
ENSG00000087076	164.061	1.02765	0.164424	6.25004	4.1e-10	2.95e-09	HSD17B14
ENSG00000136383	96.5537	1.38045	0.221207	6.24055	4.36e-10	3.13e-09	ALPK3
ENSG00000235034	23.5542	3.74598	0.601254	6.23029	4.66e-10	3.33e-09	C19orf81
ENSG00000122035	1448.53	-1.76212	0.283179	-6.22263	4.89e-10	3.5e-09	RASL11A
ENSG00000257453	136.645	1.20887	0.194329	6.22073	4.95e-10	3.54e-09	AC011611.3
ENSG00000139675	88.7452	-1.35503	0.217832	-6.22051	4.96e-10	3.54e-09	HNRNPA1L2
ENSG00000279689	241.334	1.25935	0.202511	6.21864	5.01e-10	3.58e-09	AC022400.8
ENSG00000107719	20.9558	7.8198	1.25762	6.21794	5.04e-10	3.6e-09	PALD1
ENSG00000145864	31.2793	2.71413	0.437977	6.19695	5.76e-10	4.1e-09	GABRB2
ENSG00000251595	24.5362	-3.16555	0.510917	-6.19582	5.8e-10	4.12e-09	ABCA11P
ENSG00000161551	26.7844	-3.09419	0.500292	-6.18477	6.22e-10	4.42e-09	ZNF577
ENSG00000143001	41.9242	2.47532	0.400729	6.17704	6.53e-10	4.63e-09	TMEM61
ENSG00000156345	78.8782	1.52516	0.24723	6.16899	6.87e-10	4.86e-09	CDK20
ENSG00000162576	225.827	-1.18276	0.191792	-6.16687	6.97e-10	4.92e-09	MXRA8
ENSG00000120708	379.541	-1.23855	0.201246	-6.1544	7.54e-10	5.29e-09	TGFBI
ENSG00000170099	35.3421	6.72655	1.09446	6.14599	7.95e-10	5.57e-09	SERPINA6
ENSG00000165092	79.6899	-1.49069	0.242775	-6.14024	8.24e-10	5.76e-09	ALDH1A1
ENSG00000111671	179.382	1.20871	0.197031	6.1346	8.54e-10	5.96e-09	SPSB2
ENSG00000102387	21.6845	-3.46527	0.565524	-6.12753	8.93e-10	6.21e-09	TAF7L
ENSG00000133742	21.1942	-4.9723	0.81199	-6.1236	9.15e-10	6.36e-09	CA1
ENSG00000167207	19.2623	7.70634	1.25887	6.12165	9.26e-10	6.43e-09	NOD2
ENSG00000073282	380.584	1.02295	0.167274	6.1154	9.63e-10	6.68e-09	TP63
ENSG00000107551	127.367	1.49333	0.24438	6.1107	9.92e-10	6.87e-09	RASSF4
ENSG00000100342	66.3898	1.59581	0.261168	6.11031	9.94e-10	6.89e-09	APOL1
ENSG00000013725	30.796	6.51838	1.06744	6.10656	1.02e-09	7.05e-09	CD6
ENSG00000117115	44.6233	2.08365	0.341801	6.0961	1.09e-09	7.5e-09	PADI2
ENSG00000125848	44.0164	1.97063	0.323607	6.08959	1.13e-09	7.81e-09	FLRT3
ENSG00000125931	93.454	1.28638	0.211361	6.08617	1.16e-09	7.97e-09	CITED1
ENSG00000085662	62.9195	1.72187	0.283097	6.08227	1.18e-09	8.17e-09	AKR1B1
ENSG00000188112	98.8095	-1.27554	0.210484	-6.06002	1.36e-09	9.33e-09	C6orf132
ENSG00000182584	118.546	1.19235	0.197126	6.04866	1.46e-09	9.99e-09	ACTL10
ENSG00000111077	542.86	-1.18119	0.195471	-6.04277	1.51e-09	1.03e-08	TNS2
ENSG00000109738	122.281	-1.20846	0.20028	-6.03383	1.6e-09	1.09e-08	GLRB
ENSG00000260841	86.6565	1.31901	0.219039	6.02181	1.72e-09	1.17e-08
ENSG00000172461	38.5254	-2.07887	0.345291	-6.02063	1.74e-09	1.18e-08	FUT9
ENSG00000181126	84.1977	1.40999	0.234592	6.01039	1.85e-09	1.25e-08	HLA-V
ENSG00000149968	22.6571	4.18689	0.697009	6.00693	1.89e-09	1.28e-08	MMP3
ENSG00000073464	589.787	-2.21607	0.369695	-5.99433	2.04e-09	1.38e-08	CLCN4
ENSG00000163202	16.6734	7.49674	1.25153	5.99008	2.1e-09	1.41e-08	LCE3D
ENSG00000101265	145.843	1.59541	0.266478	5.98704	2.14e-09	1.44e-08	RASSF2
ENSG00000141338	38.4762	2.15087	0.359281	5.98658	2.14e-09	1.44e-08	ABCA8
ENSG00000112561	100.495	-1.56767	0.261912	-5.98549	2.16e-09	1.45e-08	TFEB
ENSG00000165078	21.1317	3.53412	0.590642	5.98352	2.18e-09	1.47e-08	CPA6
ENSG00000166165	420.104	-1.25767	0.210251	-5.98175	2.21e-09	1.48e-08	CKB
ENSG00000144218	31.4453	-2.99549	0.50154	-5.97258	2.34e-09	1.57e-08	AFF3
ENSG00000164362	65.6	-1.55353	0.260715	-5.95874	2.54e-09	1.7e-08	TERT
ENSG00000256940	157.956	1.19449	0.200491	5.95779	2.56e-09	1.71e-08	AP001453.2
ENSG00000168309	51.7396	3.21682	0.540419	5.95246	2.64e-09	1.76e-08	FAM107A
ENSG00000070190	63.9145	1.76415	0.296431	5.95131	2.66e-09	1.78e-08	DAPP1
ENSG00000101746	64.9466	1.50576	0.253526	5.93927	2.86e-09	1.91e-08	NOL4
ENSG00000053524	131.721	1.47184	0.248026	5.93424	2.95e-09	1.97e-08	MCF2L2
ENSG00000188487	25.8432	2.84133	0.479399	5.92686	3.09e-09	2.05e-08	INSC
ENSG00000196557	27.313	-6.37769	1.07625	-5.92586	3.11e-09	2.06e-08	CACNA1H
ENSG00000260908	100.985	1.46739	0.247722	5.92354	3.15e-09	2.09e-08	AC009093.3
ENSG00000139800	15.6501	-7.43045	1.25663	-5.91301	3.36e-09	2.23e-08	ZIC5
ENSG00000171004	20.1399	-4.91988	0.832794	-5.90768	3.47e-09	2.3e-08	HS6ST2
ENSG00000231298	519.372	1.10928	0.187878	5.90425	3.54e-09	2.34e-08	MANCR
ENSG00000035664	36.6703	2.22995	0.37773	5.90355	3.56e-09	2.35e-08	DAPK2
ENSG00000100433	104.626	1.33306	0.225854	5.90232	3.58e-09	2.37e-08	KCNK10
ENSG00000214189	21.7868	5.40774	0.916852	5.89816	3.68e-09	2.42e-08	ZNF788P
ENSG00000276644	26.7429	-2.93395	0.497517	-5.89718	3.7e-09	2.44e-08	DACH1
ENSG00000279192	163.933	-1.21062	0.205572	-5.88903	3.88e-09	2.56e-08	PWAR5
ENSG00000106258	34.9805	-2.67007	0.453445	-5.8884	3.9e-09	2.56e-08	CYP3A5
ENSG00000212864	122.189	-1.05139	0.178839	-5.87899	4.13e-09	2.71e-08	RNF208
ENSG00000164002	18.9552	-3.96031	0.67411	-5.87488	4.23e-09	2.77e-08	EXO5
ENSG00000147912	97.8464	-1.21666	0.207168	-5.87283	4.28e-09	2.81e-08	FBXO10
ENSG00000163568	21.9608	4.67581	0.797698	5.86163	4.58e-09	2.99e-08	AIM2
ENSG00000229152	34.7663	-2.2943	0.391794	-5.85588	4.74e-09	3.09e-08	ANKRD10-IT1
ENSG00000229642	15.4993	7.38604	1.26185	5.85335	4.82e-09	3.14e-08	AC087857.1
ENSG00000175147	33.1273	2.87239	0.491117	5.84869	4.95e-09	3.22e-08	TMEM51-AS1
ENSG00000155265	19.1151	3.75575	0.644778	5.82486	5.72e-09	3.7e-08	GOLGA7B
ENSG00000117600	31.0454	2.40619	0.413272	5.82229	5.8e-09	3.75e-08	PLPPR4
ENSG00000204642	133.623	1.06834	0.1837	5.81567	6.04e-09	3.9e-08	HLA-F
ENSG00000258807	15.0175	7.34625	1.26478	5.80833	6.31e-09	4.06e-08	AL359237.1
ENSG00000233491	26.1608	2.7713	0.477623	5.80227	6.54e-09	4.21e-08	AC008163.1
ENSG00000234684	179.922	1.03347	0.178231	5.79851	6.69e-09	4.3e-08	SDCBP2-AS1
ENSG00000147883	2440.75	1.32454	0.228548	5.79543	6.81e-09	4.37e-08	CDKN2B
ENSG00000205403	44.4382	1.94212	0.335541	5.78802	7.12e-09	4.56e-08	CFI
ENSG00000268849	106.758	1.13697	0.196477	5.78679	7.17e-09	4.59e-08	SIGLEC22P
ENSG00000144596	38.6902	2.29439	0.397597	5.77065	7.9e-09	5.02e-08	GRIP2
ENSG00000134955	98.314	1.21558	0.210741	5.76813	8.02e-09	5.09e-08	SLC37A2
ENSG00000214922	109.793	1.0996	0.190885	5.76053	8.38e-09	5.31e-08	HLA-F-AS1
ENSG00000254872	30.8782	-2.62091	0.455009	-5.76013	8.4e-09	5.32e-08	AC139749.1
ENSG00000107954	34.5461	2.26155	0.392775	5.75788	8.52e-09	5.39e-08	NEURL1
ENSG00000106006	33.4299	-2.29759	0.399327	-5.75366	8.73e-09	5.52e-08	HOXA6
ENSG00000104267	23.8872	-7.07184	1.22972	-5.75076	8.88e-09	5.61e-08	CA2
ENSG00000134321	29.7328	2.63134	0.457876	5.74684	9.09e-09	5.74e-08	RSAD2
ENSG00000230918	36.23	2.10208	0.36587	5.74544	9.17e-09	5.78e-08	AC008063.1
ENSG00000157168	18.3421	4.7426	0.826829	5.73589	9.7e-09	6.11e-08	NRG1
ENSG00000165061	147.323	1.17972	0.205869	5.73046	1e-08	6.31e-08	ZMAT4
ENSG00000157111	167.851	1.03731	0.181059	5.7291	1.01e-08	6.35e-08	TMEM171
ENSG00000131480	59.362	1.51327	0.264412	5.72315	1.05e-08	6.57e-08	AOC2
ENSG00000272462	78.0225	1.33698	0.233726	5.72027	1.06e-08	6.68e-08	U91328.1
ENSG00000231050	30.6519	2.2899	0.400795	5.71339	1.11e-08	6.94e-08	AL109917.1
ENSG00000113721	21.8762	3.20436	0.561156	5.71028	1.13e-08	7.06e-08	PDGFRB
ENSG00000012171	217.707	1.22985	0.215487	5.70731	1.15e-08	7.18e-08	SEMA3B
ENSG00000186897	203.55	1.21122	0.212334	5.70433	1.17e-08	7.3e-08	C1QL4
ENSG00000152784	3233.27	-1.57954	0.278376	-5.67413	1.39e-08	8.65e-08	PRDM8
ENSG00000233871	109.139	1.11727	0.196916	5.67387	1.4e-08	8.66e-08	DLG5-AS1
ENSG00000173267	25.3413	3.00346	0.529508	5.67217	1.41e-08	8.74e-08	SNCG
ENSG00000138083	96.6299	1.30837	0.23067	5.67203	1.41e-08	8.75e-08	SIX3
ENSG00000185972	20.0052	4.00644	0.706376	5.67183	1.41e-08	8.75e-08	CCIN
ENSG00000131781	119.998	1.15909	0.204602	5.66509	1.47e-08	9.08e-08	FMO5
ENSG00000167034	44.3284	2.17748	0.384578	5.66199	1.5e-08	9.24e-08	NKX3-1
ENSG00000242732	90.3699	1.35698	0.239871	5.65714	1.54e-08	9.5e-08	RTL5
ENSG00000125966	228.01	1.03997	0.183894	5.6553	1.56e-08	9.6e-08	MMP24
ENSG00000179826	22.6988	6.96748	1.23216	5.65469	1.56e-08	9.63e-08	MRGPRX3
ENSG00000241635	1733.17	-1.53466	0.271513	-5.65224	1.58e-08	9.76e-08	UGT1A1
ENSG00000184986	140.121	1.06777	0.188964	5.65063	1.6e-08	9.84e-08	TMEM121
ENSG00000057657	81.72	1.54504	0.273549	5.64811	1.62e-08	9.98e-08	PRDM1
ENSG00000138769	26.7712	2.57399	0.456573	5.63764	1.72e-08	1.06e-07	CDKL2
ENSG00000232677	27.9083	-2.46001	0.436597	-5.63451	1.76e-08	1.07e-07	LINC00665
ENSG00000174899	159.77	1.05103	0.186806	5.62634	1.84e-08	1.12e-07	PQLC2L
ENSG00000272734	110.131	1.07025	0.190301	5.624	1.87e-08	1.14e-07	ADIRF-AS1
ENSG00000225655	62.5736	-1.53091	0.272433	-5.61938	1.92e-08	1.17e-07	BX255923.1
ENSG00000160180	40.2799	-1.87637	0.333945	-5.6188	1.92e-08	1.17e-07	TFF3
ENSG00000081665	20.9228	-3.00592	0.536966	-5.59797	2.17e-08	1.32e-07	ZNF506
ENSG00000163092	38.0614	1.91335	0.341959	5.59526	2.2e-08	1.33e-07	XIRP2
ENSG00000196917	34.1952	2.0091	0.359854	5.58311	2.36e-08	1.43e-07	HCAR1
ENSG00000058866	337.151	1.1199	0.200642	5.5816	2.38e-08	1.44e-07	DGKG
ENSG00000181007	12.5235	-7.11138	1.27563	-5.57482	2.48e-08	1.49e-07	ZFP82
ENSG00000135406	76.8999	1.44255	0.259431	5.56045	2.69e-08	1.61e-07	PRPH
ENSG00000157927	71.5643	1.38712	0.249563	5.5582	2.73e-08	1.63e-07	RADIL
ENSG00000158163	75.478	1.31637	0.236874	5.55726	2.74e-08	1.64e-07	DZIP1L
ENSG00000081138	53.0973	-1.6885	0.30452	-5.5448	2.94e-08	1.76e-07	CDH7
ENSG00000172403	33.9511	2.0049	0.361983	5.53866	3.05e-08	1.82e-07	SYNPO2
ENSG00000136274	40.5163	2.01721	0.364284	5.53747	3.07e-08	1.83e-07	NACAD
ENSG00000010319	57.0644	1.50361	0.271572	5.53669	3.08e-08	1.84e-07	SEMA3G
ENSG00000250312	17.1203	-3.61585	0.653164	-5.5359	3.1e-08	1.84e-07	ZNF718
ENSG00000163072	24.0078	-2.60042	0.46989	-5.53412	3.13e-08	1.86e-07	NOSTRIN
ENSG00000226124	49.7424	-1.68259	0.304066	-5.53363	3.14e-08	1.87e-07	FTCDNL1
ENSG00000157654	22.3444	2.79244	0.505149	5.52795	3.24e-08	1.93e-07	PALM2-AKAP2
ENSG00000176771	16.7543	-4.30717	0.780934	-5.51541	3.48e-08	2.06e-07	NCKAP5
ENSG00000133134	187.121	1.14117	0.20707	5.51103	3.57e-08	2.11e-07	BEX2
ENSG00000145808	12.296	-7.0824	1.28574	-5.50844	3.62e-08	2.14e-07	ADAMTS19
ENSG00000258920	86.7144	1.16327	0.211317	5.50487	3.69e-08	2.18e-07	FOXN3-AS1
ENSG00000180089	62.6926	1.46339	0.266067	5.50008	3.8e-08	2.24e-07	TMEM86B
ENSG00000187554	41.9643	2.00466	0.364557	5.49889	3.82e-08	2.25e-07	TLR5
ENSG00000100027	88.8027	1.70568	0.310188	5.49888	3.82e-08	2.25e-07	YPEL1
ENSG00000070526	18.0063	-5.14357	0.937439	-5.48684	4.09e-08	2.4e-07	ST6GALNAC1
ENSG00000117322	54.3479	-2.56827	0.468136	-5.48617	4.11e-08	2.41e-07	CR2
ENSG00000228623	21.3454	-6.02447	1.099	-5.48178	4.21e-08	2.47e-07	ZNF883
ENSG00000279092	47.6926	1.64132	0.299652	5.47744	4.32e-08	2.53e-07	AC025678.3
ENSG00000117016	27.8323	2.53567	0.463799	5.46717	4.57e-08	2.67e-07	RIMS3
ENSG00000226835	40.9172	1.96221	0.359719	5.45485	4.9e-08	2.85e-07	AC097059.1
ENSG00000187650	104.34	1.06016	0.194382	5.45402	4.92e-08	2.87e-07	VMAC
ENSG00000259264	18.4433	3.18567	0.585696	5.43912	5.35e-08	3.11e-07
ENSG00000109625	17.0007	3.5435	0.651693	5.43738	5.41e-08	3.14e-07	CPZ
ENSG00000187566	36.1875	1.95384	0.359496	5.43496	5.48e-08	3.18e-07	NHLRC1
ENSG00000174837	39.4595	1.8982	0.349404	5.43269	5.55e-08	3.22e-07	ADGRE1
ENSG00000231632	11.8034	6.99437	1.28852	5.42821	5.69e-08	3.3e-07
ENSG00000105357	20.1472	6.79516	1.25183	5.42819	5.69e-08	3.3e-07	MYH14
ENSG00000153930	54.8927	-1.93729	0.356932	-5.42762	5.71e-08	3.31e-07	ANKFN1
ENSG00000229656	129.055	1.12118	0.206688	5.4245	5.81e-08	3.36e-07	ITGB1-DT
ENSG00000134853	248.701	2.65362	0.489573	5.42027	5.95e-08	3.44e-07	PDGFRA
ENSG00000188906	53.7058	1.47297	0.271833	5.41866	6e-08	3.47e-07	LRRK2
ENSG00000205835	22.9869	2.62886	0.485396	5.41591	6.1e-08	3.52e-07	GMNC
ENSG00000169213	356.197	1.09288	0.20245	5.39827	6.73e-08	3.87e-07	RAB3B
ENSG00000261167	57.3791	-1.41111	0.261928	-5.38739	7.15e-08	4.09e-07	AC107027.3
ENSG00000168658	23.2197	-2.66794	0.495297	-5.38655	7.18e-08	4.11e-07	VWA3B
ENSG00000175894	786.557	-1.66898	0.310057	-5.38282	7.33e-08	4.19e-07	TSPEAR
ENSG00000105559	64.1765	1.43427	0.266497	5.38194	7.37e-08	4.21e-07	PLEKHA4
ENSG00000139835	25.0774	-2.52947	0.470021	-5.3816	7.38e-08	4.22e-07	GRTP1
ENSG00000115461	37.9001	-1.78582	0.331847	-5.38145	7.39e-08	4.22e-07	IGFBP5
ENSG00000214198	63.8131	-1.38109	0.256845	-5.37711	7.57e-08	4.31e-07	TTC41P
ENSG00000116833	66.2499	1.36592	0.254243	5.37251	7.77e-08	4.42e-07	NR5A2
ENSG00000228280	17.5012	3.6098	0.672358	5.36887	7.92e-08	4.5e-07	AL731568.1
ENSG00000268895	11.5417	6.95672	1.29598	5.36794	7.96e-08	4.52e-07	A1BG-AS1
ENSG00000250303	22.0889	2.58017	0.481654	5.3569	8.47e-08	4.8e-07	AP002884.1
ENSG00000242071	111.318	-1.08365	0.202309	-5.3564	8.49e-08	4.81e-07	RPL7AP6
ENSG00000273443	30.5568	2.26499	0.422982	5.35482	8.56e-08	4.85e-07	AL645608.8
ENSG00000196329	18.5567	6.67544	1.24694	5.35346	8.63e-08	4.88e-07	GIMAP5
ENSG00000197584	23.5017	2.50289	0.467576	5.3529	8.66e-08	4.9e-07	KCNMB2
ENSG00000160219	33.0658	2.17677	0.407002	5.34829	8.88e-08	5.02e-07	GAB3
ENSG00000266208	95.6457	1.15396	0.215853	5.34607	8.99e-08	5.07e-07	AC080112.1
ENSG00000147614	12.5402	7.09128	1.32981	5.33254	9.69e-08	5.45e-07	ATP6V0D2
ENSG00000160117	86.447	1.49425	0.280425	5.32852	9.9e-08	5.56e-07	ANKLE1
ENSG00000256771	10.6115	-6.87464	1.29329	-5.31563	1.06e-07	5.95e-07	ZNF253
ENSG00000239739	14.983	4.09379	0.77199	5.3029	1.14e-07	6.36e-07	AC026316.2
ENSG00000178301	80.1449	1.20244	0.227256	5.29112	1.22e-07	6.77e-07	AQP11
ENSG00000183023	86.6269	-1.35921	0.257622	-5.27598	1.32e-07	7.32e-07	SLC8A1
ENSG00000215039	70.9104	1.34829	0.255575	5.27552	1.32e-07	7.34e-07	CD27-AS1
ENSG00000146677	82.8816	-1.48485	0.281483	-5.27509	1.33e-07	7.35e-07	AC004453.1
ENSG00000187672	106.527	1.01427	0.192416	5.27123	1.36e-07	7.5e-07	ERC2
ENSG00000173727	148.572	1.19208	0.226206	5.26987	1.37e-07	7.55e-07	AP000769.1
ENSG00000114270	141.169	1.08339	0.205677	5.26744	1.38e-07	7.65e-07	COL7A1
ENSG00000002079	35.0869	1.854	0.352439	5.26049	1.44e-07	7.93e-07	MYH16
ENSG00000267530	16.7762	-3.36078	0.639952	-5.2516	1.51e-07	8.31e-07	LINC01836
ENSG00000157833	72.1191	-1.29279	0.246252	-5.24985	1.52e-07	8.38e-07	GAREM2
ENSG00000101638	15.4506	4.4442	0.846753	5.24851	1.53e-07	8.44e-07	ST8SIA5
ENSG00000179314	541.359	-2.4792	0.472404	-5.24804	1.54e-07	8.46e-07	WSCD1
ENSG00000160182	121.918	-3.6743	0.702824	-5.22791	1.71e-07	9.41e-07	TFF1
ENSG00000265728	11.715	6.99088	1.33806	5.22465	1.74e-07	9.56e-07	AP001099.1
ENSG00000229852	45.8151	1.62207	0.310551	5.22319	1.76e-07	9.63e-07	AC019205.1
ENSG00000155657	244.57	1.44956	0.277916	5.21583	1.83e-07	1e-06	TTN
ENSG00000257135	51.4476	1.51394	0.290425	5.21285	1.86e-07	1.02e-06	AC007249.2
ENSG00000231106	35.3181	1.901	0.364776	5.21141	1.87e-07	1.02e-06	LINC01436
ENSG00000185942	54.3443	1.43978	0.276351	5.20998	1.89e-07	1.03e-06	NKAIN3
ENSG00000250658	15.313	-4.91836	0.94435	-5.2082	1.91e-07	1.04e-06	AC097652.1
ENSG00000196503	18.1256	3.14282	0.603678	5.20612	1.93e-07	1.05e-06	ARL9
ENSG00000169862	9.98074	-6.79032	1.30437	-5.20584	1.93e-07	1.05e-06	CTNND2
ENSG00000075043	22.2683	2.42323	0.465592	5.20461	1.94e-07	1.06e-06	KCNQ2
ENSG00000257605	99.0337	1.14743	0.220642	5.20043	1.99e-07	1.08e-06	AC073611.1
ENSG00000143061	21.3483	3.41879	0.657484	5.19981	1.99e-07	1.09e-06	IGSF3
ENSG00000117407	77.6082	1.43534	0.276323	5.19444	2.05e-07	1.12e-06	ARTN
ENSG00000115604	86.5717	-1.87742	0.361593	-5.19207	2.08e-07	1.13e-06	IL18R1
ENSG00000139899	50.0841	1.66155	0.320087	5.19093	2.09e-07	1.14e-06	CBLN3
ENSG00000179277	9.82208	6.72985	1.29737	5.18729	2.13e-07	1.16e-06	MEIS3P1
ENSG00000108417	10.0942	6.77531	1.30802	5.17982	2.22e-07	1.2e-06	KRT37
ENSG00000064692	15.3987	-3.9152	0.756547	-5.17509	2.28e-07	1.23e-06	SNCAIP
ENSG00000253304	73.3632	1.33615	0.258461	5.16966	2.35e-07	1.26e-06	TMEM200B
ENSG00000173698	64.9774	-1.29311	0.250234	-5.16762	2.37e-07	1.28e-06	ADGRG2
ENSG00000065621	111.053	1.34719	0.261566	5.15046	2.6e-07	1.39e-06	GSTO2
ENSG00000227582	45.3952	-1.58801	0.308346	-5.15009	2.6e-07	1.4e-06	ADGRF5P1
ENSG00000214870	20.8013	2.56557	0.499259	5.13876	2.77e-07	1.48e-06	AC004540.1
ENSG00000197808	43.1141	-1.68676	0.328472	-5.13517	2.82e-07	1.51e-06	ZNF461
ENSG00000233397	22.8441	2.50553	0.487919	5.13514	2.82e-07	1.51e-06	AC008063.2
ENSG00000172889	14.8858	-3.8319	0.747431	-5.12677	2.95e-07	1.57e-06	EGFL7
ENSG00000198513	54.2733	1.37324	0.268122	5.1217	3.03e-07	1.61e-06	ATL1
ENSG00000158220	100.714	1.18618	0.231696	5.11954	3.06e-07	1.63e-06	ESYT3
ENSG00000157150	28.8491	1.98075	0.386944	5.11897	3.07e-07	1.63e-06	TIMP4
ENSG00000204025	16.743	-5.66405	1.10718	-5.11572	3.13e-07	1.66e-06	TRPC5OS
ENSG00000133101	77.2608	-1.24308	0.24323	-5.11073	3.21e-07	1.7e-06	CCNA1
ENSG00000108370	15.4983	6.4093	1.25462	5.10855	3.25e-07	1.72e-06	RGS9
ENSG00000103089	163.952	-1.35354	0.265401	-5.09997	3.4e-07	1.79e-06	FA2H
ENSG00000164061	61.4123	1.62304	0.31842	5.09717	3.45e-07	1.82e-06	BSN
ENSG00000245146	91.2729	1.09138	0.21421	5.09492	3.49e-07	1.84e-06	MALINC1
ENSG00000179008	30.2941	2.06213	0.405268	5.08831	3.61e-07	1.9e-06	C14orf39
ENSG00000095303	19.02	5.21373	1.02494	5.08689	3.64e-07	1.91e-06	PTGS1
ENSG00000268278	9.37178	-6.69252	1.31795	-5.07796	3.82e-07	2e-06	AC123912.3
ENSG00000082397	812.409	-5.12995	1.01087	-5.07478	3.88e-07	2.04e-06	EPB41L3
ENSG00000262655	16.1004	3.47882	0.685938	5.07163	3.94e-07	2.07e-06	SPON1
ENSG00000081148	51.3395	-1.40386	0.277007	-5.06794	4.02e-07	2.11e-06	IMPG2
ENSG00000136040	21.8782	2.39158	0.472275	5.06395	4.11e-07	2.15e-06	PLXNC1
ENSG00000151640	57.2747	1.35556	0.267719	5.06336	4.12e-07	2.16e-06	DPYSL4
ENSG00000125775	88.0397	-1.5227	0.300864	-5.06108	4.17e-07	2.18e-06	SDCBP2
ENSG00000238228	13.9635	-4.77586	0.9443	-5.05756	4.25e-07	2.22e-06	OR7E7P
ENSG00000228560	33.586	2.11007	0.417941	5.04871	4.45e-07	2.32e-06	AL513323.1
ENSG00000102879	106.362	1.07419	0.213569	5.02968	4.91e-07	2.55e-06	CORO1A
ENSG00000249599	81.1149	-1.7167	0.341432	-5.02795	4.96e-07	2.57e-06	BMPR1B-DT
ENSG00000197380	18.0562	3.04328	0.605351	5.02731	4.97e-07	2.58e-06	DACT3
ENSG00000106809	14.5545	4.77247	0.950063	5.02332	5.08e-07	2.63e-06	OGN
ENSG00000235749	49.7667	1.48264	0.295176	5.0229	5.09e-07	2.64e-06	AL390860.1
ENSG00000104808	28.5706	2.0036	0.398962	5.02204	5.11e-07	2.65e-06	DHDH
ENSG00000197013	100.079	-1.00242	0.199675	-5.02023	5.16e-07	2.67e-06	ZNF429
ENSG00000167723	20.345	2.55748	0.51022	5.01251	5.37e-07	2.78e-06	TRPV3
ENSG00000025423	63.3083	1.47315	0.293937	5.0118	5.39e-07	2.79e-06	HSD17B6
ENSG00000165379	29.6427	1.91294	0.382864	4.9964	5.84e-07	3.01e-06	LRFN5
ENSG00000106069	93.216	1.03071	0.206363	4.99465	5.89e-07	3.04e-06	CHN2
ENSG00000159182	1138.36	-1.23375	0.247231	-4.99028	6.03e-07	3.1e-06	PRAC1
ENSG00000203837	47.6959	9.01106	1.80878	4.98183	6.3e-07	3.24e-06	PNLIPRP3
ENSG00000231023	33.2494	-2.29157	0.460565	-4.97556	6.51e-07	3.34e-06	LINC00326
ENSG00000163121	51.7996	1.64559	0.331237	4.96802	6.76e-07	3.46e-06	NEURL3
ENSG00000249853	162.798	-1.20736	0.243054	-4.96747	6.78e-07	3.47e-06	HS3ST5
ENSG00000168843	32.5523	2.40312	0.484092	4.96418	6.9e-07	3.53e-06	FSTL5
ENSG00000116117	23.1636	-2.27946	0.459455	-4.96122	7.01e-07	3.57e-06	PARD3B
ENSG00000091831	14.0562	4.74051	0.957088	4.95306	7.31e-07	3.71e-06	ESR1
ENSG00000126947	8.73699	6.55877	1.32436	4.95241	7.33e-07	3.73e-06	ARMCX1
ENSG00000164849	72.6867	1.37018	0.277236	4.94228	7.72e-07	3.92e-06	GPR146
ENSG00000129757	42.4732	2.04115	0.413372	4.93781	7.9e-07	4e-06	CDKN1C
ENSG00000271344	14.6506	3.34499	0.677953	4.93395	8.06e-07	4.08e-06	AC018638.6
ENSG00000054392	37.4944	1.98529	0.402603	4.93113	8.18e-07	4.14e-06	HHAT
ENSG00000018236	18.8713	4.47885	0.910057	4.9215	8.59e-07	4.33e-06	CNTN1
ENSG00000262468	64.3565	1.52321	0.309856	4.91586	8.84e-07	4.45e-06	LINC01569
ENSG00000176845	150.403	1.11031	0.226087	4.91099	9.06e-07	4.56e-06	METRNL
ENSG00000164744	13.6174	6.22556	1.26784	4.91038	9.09e-07	4.57e-06	SUN3
ENSG00000280208	8.61193	6.54201	1.33251	4.90953	9.13e-07	4.59e-06	GGT4P
ENSG00000071246	87.2139	1.26703	0.258161	4.90792	9.2e-07	4.63e-06	VASH1
ENSG00000184867	42.4662	1.61771	0.33051	4.89459	9.85e-07	4.93e-06	ARMCX2
ENSG00000133321	81.3377	1.32121	0.269955	4.89417	9.87e-07	4.94e-06	RARRES3
ENSG00000173040	13.2693	-3.94735	0.807298	-4.88958	1.01e-06	5.05e-06	EVC2
ENSG00000248927	18.4585	2.56319	0.52434	4.88841	1.02e-06	5.08e-06	AC114284.1
ENSG00000250519	15.1524	4.1348	0.847156	4.8808	1.06e-06	5.27e-06	AP002784.1
ENSG00000131746	1166.26	-2.63467	0.540241	-4.87684	1.08e-06	5.37e-06	TNS4
ENSG00000167244	8692.79	-4.52449	0.929573	-4.86728	1.13e-06	5.63e-06	IGF2
ENSG00000185519	123.064	1.18967	0.244803	4.8597	1.18e-06	5.84e-06	FAM131C
ENSG00000179915	13.9352	3.43688	0.707563	4.85734	1.19e-06	5.91e-06	NRXN1
ENSG00000022267	2412.39	-1.01461	0.208935	-4.85613	1.2e-06	5.94e-06	FHL1
ENSG00000124140	25.6476	2.39969	0.495218	4.84573	1.26e-06	6.24e-06	SLC12A5
ENSG00000043039	491.395	1.74809	0.360851	4.84435	1.27e-06	6.28e-06	BARX2
ENSG00000135324	18.5758	-2.85826	0.591305	-4.83382	1.34e-06	6.61e-06	MRAP2
ENSG00000226007	28.8524	-1.8948	0.392462	-4.82798	1.38e-06	6.8e-06	BX005266.2
ENSG00000256982	37.6618	1.73796	0.360054	4.82693	1.39e-06	6.83e-06	AC135782.1
ENSG00000173947	13.6139	6.22175	1.29051	4.82116	1.43e-06	7.02e-06	PIFO
ENSG00000106004	56.8756	-1.71546	0.356106	-4.81727	1.46e-06	7.15e-06	HOXA5
ENSG00000237883	52.197	1.56242	0.325216	4.80427	1.55e-06	7.6e-06	DGUOK-AS1
ENSG00000040731	19.3797	2.77619	0.578298	4.80061	1.58e-06	7.73e-06	CDH10
ENSG00000255182	75.1026	1.17762	0.245476	4.79732	1.61e-06	7.85e-06	AC084125.2
ENSG00000106436	19.122	-2.46952	0.515004	-4.79515	1.63e-06	7.92e-06	MYL10
ENSG00000213123	123.977	-1.0335	0.215679	-4.79184	1.65e-06	8.05e-06	TCTEX1D2
ENSG00000176593	35.8043	-1.61749	0.338176	-4.78299	1.73e-06	8.39e-06	AC008969.1
ENSG00000183117	12.38	6.085	1.27231	4.78266	1.73e-06	8.4e-06	CSMD1
ENSG00000126603	244.837	-1.03477	0.216596	-4.77741	1.78e-06	8.61e-06	GLIS2
ENSG00000081041	1790.17	1.43053	0.299499	4.77641	1.78e-06	8.65e-06	CXCL2
ENSG00000116661	56.5312	1.46275	0.306401	4.77398	1.81e-06	8.75e-06	FBXO2
ENSG00000260388	14.0499	-3.10447	0.650609	-4.77163	1.83e-06	8.84e-06	LINC00562
ENSG00000103196	30.3117	1.90609	0.40059	4.75821	1.95e-06	9.42e-06	CRISPLD2
ENSG00000168421	26.6883	1.9998	0.420321	4.75778	1.96e-06	9.44e-06	RHOH
ENSG00000114248	90.1645	-1.49886	0.315084	-4.75701	1.96e-06	9.48e-06	LRRC31
ENSG00000100867	62.5711	1.21621	0.256117	4.74865	2.05e-06	9.86e-06	DHRS2
ENSG00000059804	8.06795	6.45462	1.36021	4.7453	2.08e-06	1e-05	SLC2A3
ENSG00000165323	14.5938	3.32653	0.701321	4.74324	2.1e-06	1.01e-05	FAT3
ENSG00000099864	37.9066	-1.52084	0.321597	-4.72901	2.26e-06	1.08e-05	PALM
ENSG00000198691	46.9588	1.35338	0.286239	4.72812	2.27e-06	1.08e-05	ABCA4
ENSG00000257497	28.5231	-1.93566	0.409856	-4.72279	2.33e-06	1.11e-05	AC121761.1
ENSG00000164746	40.8276	1.58384	0.33576	4.71718	2.39e-06	1.14e-05	C7orf57
ENSG00000164136	249.989	-1.00633	0.213344	-4.71694	2.39e-06	1.14e-05	IL15
ENSG00000278023	44.4415	1.4011	0.297309	4.71262	2.45e-06	1.17e-05	RDM1
ENSG00000176909	51.4165	1.30307	0.276741	4.70864	2.49e-06	1.19e-05	MAMSTR
ENSG00000180769	62.769	-1.29158	0.274338	-4.70801	2.5e-06	1.19e-05	WDFY3-AS2
ENSG00000165186	7.98325	6.42737	1.36572	4.7062	2.52e-06	1.2e-05	PTCHD1
ENSG00000107611	25.1817	2.20474	0.469152	4.69941	2.61e-06	1.24e-05	CUBN
ENSG00000086717	51.246	1.53972	0.327982	4.69451	2.67e-06	1.27e-05	PPEF1
ENSG00000215183	27020.7	-1.58077	0.336786	-4.6937	2.68e-06	1.27e-05	MSMP
ENSG00000187689	28.7371	2.76084	0.589536	4.68308	2.83e-06	1.34e-05	AMTN
ENSG00000189164	80.107	-1.07801	0.230497	-4.67691	2.91e-06	1.38e-05	ZNF527
ENSG00000179673	66.297	1.17916	0.252151	4.6764	2.92e-06	1.38e-05	RPRML
ENSG00000231231	7.17027	6.27711	1.34239	4.67608	2.92e-06	1.38e-05	LINC01423
ENSG00000255071	17.1732	2.79213	0.597373	4.67402	2.95e-06	1.4e-05	SAA2-SAA4
ENSG00000171345	10037.5	1.02227	0.218813	4.67187	2.98e-06	1.41e-05	KRT19
ENSG00000235197	11.6082	5.99433	1.28315	4.67156	2.99e-06	1.41e-05	ZNF33CP
ENSG00000077585	88.3506	1.0432	0.223467	4.66824	3.04e-06	1.43e-05	GPR137B
ENSG00000096996	13.1852	3.5656	0.766151	4.65391	3.26e-06	1.53e-05	IL12RB1
ENSG00000115252	21.5406	2.33992	0.502914	4.65273	3.28e-06	1.54e-05	PDE1A
ENSG00000105388	7.24571	-6.31941	1.35848	-4.65182	3.29e-06	1.55e-05	CEACAM5
ENSG00000130222	8.54706	6.52539	1.40321	4.65031	3.31e-06	1.56e-05	GADD45G
ENSG00000256196	20.8196	2.16063	0.46494	4.64711	3.37e-06	1.58e-05	AP003721.1
ENSG00000251615	39.3492	1.51973	0.327678	4.63788	3.52e-06	1.65e-05	AC104825.1
ENSG00000108551	18.4596	2.37866	0.51343	4.63288	3.61e-06	1.69e-05	RASD1
ENSG00000275395	17338.8	-2.18358	0.471458	-4.63156	3.63e-06	1.7e-05	FCGBP
ENSG00000167419	17.8636	5.71015	1.23357	4.62897	3.67e-06	1.72e-05	LPO
ENSG00000123700	12.6425	-5.24744	1.13623	-4.61829	3.87e-06	1.8e-05	KCNJ2
ENSG00000186567	67.4853	-1.10666	0.239975	-4.61154	4e-06	1.86e-05	CEACAM19
ENSG00000156265	54.7313	1.33457	0.289553	4.60909	4.04e-06	1.88e-05	MAP3K7CL
ENSG00000078098	11.3752	5.94911	1.29084	4.6087	4.05e-06	1.88e-05	FAP
ENSG00000198739	12.177	3.75058	0.813888	4.60822	4.06e-06	1.89e-05	LRRTM3
ENSG00000204241	7.02873	6.24729	1.35814	4.59988	4.23e-06	1.96e-05	AP000911.1
ENSG00000204257	50.0758	1.57805	0.343287	4.59688	4.29e-06	1.99e-05	HLA-DMA
ENSG00000184497	66.4928	-1.16497	0.253794	-4.5902	4.43e-06	2.05e-05	TMEM255B
ENSG00000258875	36.5614	1.54735	0.337275	4.58781	4.48e-06	2.07e-05	AL135818.1
ENSG00000239322	21.7457	2.06822	0.45094	4.58647	4.51e-06	2.08e-05	ATP6V1B1-AS1
ENSG00000144712	41.512	-1.48022	0.323083	-4.58156	4.62e-06	2.13e-05	CAND2
ENSG00000271646	42.3779	1.51152	0.330246	4.57696	4.72e-06	2.17e-05	AC099343.3
ENSG00000104415	21.7538	2.86878	0.627601	4.57102	4.85e-06	2.23e-05	WISP1
ENSG00000268941	52.4736	1.34622	0.295414	4.55705	5.19e-06	2.38e-05	LINC01711
ENSG00000197520	144.25	1.20003	0.26367	4.55125	5.33e-06	2.44e-05	FAM177B
ENSG00000155761	18.3734	2.66107	0.584908	4.54955	5.38e-06	2.46e-05	SPAG17
ENSG00000167371	46.7064	1.52836	0.335958	4.54925	5.38e-06	2.46e-05	PRRT2
ENSG00000203685	27.3368	-1.77066	0.389272	-4.54866	5.4e-06	2.47e-05	STUM
ENSG00000111981	37.9868	1.44916	0.319043	4.54221	5.57e-06	2.54e-05	ULBP1
ENSG00000163220	290.83	2.78617	0.613706	4.53991	5.63e-06	2.57e-05	S100A9
ENSG00000259354	101.605	-1.09973	0.242314	-4.53845	5.67e-06	2.58e-05	AC025580.2
ENSG00000276570	50.6274	1.4028	0.309696	4.52961	5.91e-06	2.69e-05	AC010327.5
ENSG00000131650	17.0978	-2.61036	0.576765	-4.52586	6.01e-06	2.73e-05	KREMEN2
ENSG00000225492	25.928	1.83032	0.404466	4.52527	6.03e-06	2.74e-05	GBP1P1
ENSG00000131471	20.1592	2.38142	0.526306	4.52477	6.05e-06	2.74e-05	AOC3
ENSG00000177337	51.7073	1.2245	0.270629	4.52463	6.05e-06	2.74e-05	DLGAP1-AS1
ENSG00000166828	3617.47	1.1813	0.261504	4.51732	6.26e-06	2.83e-05	SCNN1G
ENSG00000214429	12.5405	-3.33459	0.739328	-4.51029	6.47e-06	2.92e-05	CYCSP6
ENSG00000182389	50.544	-1.27796	0.283889	-4.50162	6.74e-06	3.04e-05	CACNB4
ENSG00000198128	11.2601	4.42025	0.983579	4.49405	6.99e-06	3.14e-05	OR2L3
ENSG00000120594	20.6831	-2.07938	0.462737	-4.49365	7e-06	3.15e-05	PLXDC2
ENSG00000183486	21.4878	2.59646	0.578579	4.48764	7.2e-06	3.23e-05	MX2
ENSG00000186862	49.7773	1.33201	0.296853	4.48711	7.22e-06	3.24e-05	PDZD7
ENSG00000186714	70.2922	1.20613	0.268886	4.48566	7.27e-06	3.26e-05	CCDC73
ENSG00000225345	38.5459	-1.57109	0.350402	-4.48367	7.34e-06	3.29e-05	SNX18P3
ENSG00000198075	41.9368	1.62353	0.362422	4.47966	7.48e-06	3.35e-05	SULT1C4
ENSG00000185182	6.32301	6.09744	1.36181	4.47745	7.55e-06	3.38e-05	GOLGA8DP
ENSG00000169758	34.0405	-1.98203	0.443194	-4.47215	7.74e-06	3.46e-05	TMEM266
ENSG00000165025	9.96273	-5.798	1.29723	-4.46952	7.84e-06	3.5e-05	SYK
ENSG00000234444	45.8996	-1.40006	0.314068	-4.45783	8.28e-06	3.69e-05	ZNF736
ENSG00000151651	170.837	-2.19465	0.492328	-4.45771	8.28e-06	3.69e-05	ADAM8
ENSG00000138755	14.9444	-2.58513	0.580442	-4.45373	8.44e-06	3.75e-05	CXCL9
ENSG00000166289	56.3833	1.22698	0.275504	4.45358	8.45e-06	3.76e-05	PLEKHF1
ENSG00000255079	6.30652	6.08652	1.36787	4.44964	8.6e-06	3.82e-05	AC104241.2
ENSG00000133519	23.2447	-1.95345	0.439215	-4.44759	8.68e-06	3.86e-05	ZDHHC8P1
ENSG00000115232	11.5338	5.08553	1.14425	4.44441	8.81e-06	3.91e-05	ITGA4
ENSG00000146070	101.838	1.1822	0.266259	4.44005	8.99e-06	3.98e-05	PLA2G7
ENSG00000166343	81.5699	1.01178	0.228177	4.43418	9.24e-06	4.09e-05	MSS51
ENSG00000198576	11.2854	5.05506	1.14008	4.43394	9.25e-06	4.09e-05	ARC
ENSG00000235374	69.4136	1.03727	0.235376	4.40687	1.05e-05	4.6e-05	SSR4P1
ENSG00000179148	66.0963	1.15179	0.262275	4.39152	1.13e-05	4.93e-05	ALOXE3
ENSG00000100918	42.3402	1.55493	0.354756	4.3831	1.17e-05	5.11e-05	REC8
ENSG00000175445	8.4367	6.51987	1.48854	4.38003	1.19e-05	5.18e-05	LPL
ENSG00000258057	52.3971	1.31159	0.299671	4.37678	1.2e-05	5.26e-05	BCDIN3D-AS1
ENSG00000129226	32.0393	1.54756	0.353836	4.37365	1.22e-05	5.33e-05	CD68
ENSG00000251003	17.642	2.27973	0.521431	4.37206	1.23e-05	5.36e-05	ZFPM2-AS1
ENSG00000251249	12.2023	5.16051	1.18152	4.36768	1.26e-05	5.46e-05	AC097375.3
ENSG00000187288	24.9302	-1.92344	0.441098	-4.36058	1.3e-05	5.63e-05	CIDEC
ENSG00000154654	9.17391	-5.67664	1.30205	-4.35976	1.3e-05	5.65e-05	NCAM2
ENSG00000101017	5.95642	6.01315	1.38016	4.35684	1.32e-05	5.72e-05	CD40
ENSG00000187824	6.33101	6.0915	1.39839	4.35607	1.32e-05	5.74e-05	TMEM220
ENSG00000231064	55.9807	1.28333	0.294757	4.35386	1.34e-05	5.8e-05	AC234582.1
ENSG00000176222	23.0795	-1.83675	0.422247	-4.34993	1.36e-05	5.9e-05	ZNF404
ENSG00000100079	10.7585	-5.01496	1.15434	-4.34442	1.4e-05	6.04e-05	LGALS2
ENSG00000267473	72.5969	1.21345	0.279327	4.34418	1.4e-05	6.04e-05
ENSG00000090382	12.8748	-3.15569	0.726938	-4.34107	1.42e-05	6.12e-05	LYZ
ENSG00000241741	39.0327	-1.44194	0.332162	-4.34107	1.42e-05	6.12e-05	RPL7AP30
ENSG00000279511	49.6109	1.30853	0.301776	4.33609	1.45e-05	6.25e-05	AL356274.2
ENSG00000105499	15.9109	2.41063	0.556329	4.33309	1.47e-05	6.33e-05	PLA2G4C
ENSG00000166426	20.805	-1.97314	0.455472	-4.33207	1.48e-05	6.36e-05	CRABP1
ENSG00000204758	17.3423	2.34741	0.542957	4.32338	1.54e-05	6.6e-05	AC008429.1
ENSG00000183091	10.0676	4.27988	0.989998	4.32312	1.54e-05	6.61e-05	NEB
ENSG00000259436	70.1916	-1.27953	0.296639	-4.31341	1.61e-05	6.89e-05	AC010247.2
ENSG00000196172	59.4174	-1.1236	0.260617	-4.31132	1.62e-05	6.95e-05	ZNF681
ENSG00000250508	23.3774	1.94149	0.450585	4.30882	1.64e-05	7.02e-05	AP000808.1
ENSG00000170323	798.086	1.3152	0.305248	4.30863	1.64e-05	7.03e-05	FABP4
ENSG00000102057	26.1647	1.86634	0.4337	4.30329	1.68e-05	7.19e-05	KCND1
ENSG00000170279	10.136	4.29431	0.998578	4.30043	1.7e-05	7.28e-05	C7orf33
ENSG00000205464	71.261	1.10278	0.256753	4.29512	1.75e-05	7.45e-05	ATP6AP1L
ENSG00000143119	7.16538	6.28377	1.46339	4.29399	1.75e-05	7.48e-05	CD53
ENSG00000258480	22.0149	1.88607	0.440163	4.28493	1.83e-05	7.77e-05	AL352977.2
ENSG00000188818	64.4053	1.14299	0.266861	4.28308	1.84e-05	7.84e-05	ZDHHC11
ENSG00000001561	95.9166	-1.1537	0.269403	-4.28243	1.85e-05	7.86e-05	ENPP4
ENSG00000132563	10.2414	4.26015	0.995059	4.2813	1.86e-05	7.89e-05	REEP2
ENSG00000266258	16.8903	2.30293	0.538276	4.27834	1.88e-05	7.99e-05	LINC01909
ENSG00000104413	93.1901	-1.66916	0.390241	-4.27725	1.89e-05	8.03e-05	ESRP1
ENSG00000140044	9.25604	5.64433	1.3197	4.27697	1.89e-05	8.04e-05	JDP2
ENSG00000149654	6.89446	6.21479	1.45337	4.27614	1.9e-05	8.07e-05	CDH22
ENSG00000203722	36.7867	1.54413	0.361259	4.2743	1.92e-05	8.13e-05	RAET1G
ENSG00000111664	16.5895	2.36406	0.553222	4.27325	1.93e-05	8.16e-05	GNB3
ENSG00000274461	14.2963	2.60645	0.610264	4.27102	1.95e-05	8.24e-05	AL391425.1
ENSG00000265185	21.7273	1.92146	0.450093	4.26902	1.96e-05	8.31e-05	SNORD3B-1
ENSG00000123201	10.836	-3.94981	0.925381	-4.2683	1.97e-05	8.33e-05	GUCY1B2
ENSG00000134594	13.0362	2.97505	0.697642	4.26444	2e-05	8.47e-05	RAB33A
ENSG00000130635	37.7393	-1.37652	0.323171	-4.25942	2.05e-05	8.65e-05	COL5A1
ENSG00000184956	10.0965	-4.92205	1.15702	-4.25408	2.1e-05	8.84e-05	MUC6
ENSG00000278626	43.8939	1.31062	0.308286	4.25131	2.13e-05	8.94e-05	AC023310.4
ENSG00000198835	78.6608	1.02191	0.240453	4.24993	2.14e-05	8.99e-05	GJC2
ENSG00000159167	1502.59	2.44088	0.574408	4.24937	2.14e-05	9.01e-05	STC1
ENSG00000166387	53.8339	1.24548	0.294237	4.23291	2.31e-05	9.66e-05	PPFIBP2
ENSG00000119782	17.6487	2.31249	0.546722	4.22973	2.34e-05	9.79e-05	FKBP1B
ENSG00000182324	115.297	1.04385	0.246846	4.22874	2.35e-05	9.83e-05	KCNJ14
ENSG00000103528	77.8468	1.20138	0.284208	4.2271	2.37e-05	9.9e-05	SYT17
ENSG00000213513	45.8056	1.34468	0.318163	4.2264	2.37e-05	9.93e-05	IMPDH1P5
ENSG00000169548	5.73842	5.96134	1.41506	4.21277	2.52e-05	0.000105076	ZNF280A
ENSG00000137474	36.91	1.40262	0.333173	4.20988	2.56e-05	0.00010635	MYO7A
ENSG00000196335	27.0058	2.01444	0.478968	4.20579	2.6e-05	0.000108213	STK31
ENSG00000152495	288.05	-1.01111	0.240554	-4.20326	2.63e-05	0.000109327	CAMK4
ENSG00000136689	15.011	2.43835	0.580572	4.1999	2.67e-05	0.000110876	IL1RN
ENSG00000269640	14.7192	2.43398	0.58107	4.18879	2.8e-05	0.000116122
ENSG00000186212	14.8169	-2.33583	0.558214	-4.18448	2.86e-05	0.000118206	SOWAHB
ENSG00000163666	83.6325	1.04298	0.249543	4.17956	2.92e-05	0.000120642	HESX1
ENSG00000258077	14.7728	2.44298	0.584898	4.17676	2.96e-05	0.000122019	AC078923.1
ENSG00000139318	7300.43	1.34861	0.323052	4.17459	2.99e-05	0.000123099	DUSP6
ENSG00000224715	110.427	1.16869	0.280149	4.17168	3.02e-05	0.000124612	Z82186.1
ENSG00000186952	23.7577	-1.83381	0.439696	-4.17064	3.04e-05	0.000125156	TMEM232
ENSG00000154917	45.2882	5.57682	1.33789	4.16838	3.07e-05	0.00012631	RAB6B
ENSG00000128564	60.8008	1.10116	0.264597	4.16165	3.16e-05	0.000129925	VGF
ENSG00000116983	9.87189	4.85639	1.16753	4.15954	3.19e-05	0.000131033	HPCAL4
ENSG00000134864	48.9292	-1.26779	0.304904	-4.15801	3.21e-05	0.000131837	GGACT
ENSG00000109610	87.0862	-1.08848	0.261792	-4.15781	3.21e-05	0.000131929	SOD3
ENSG00000249171	10.9239	3.28733	0.791439	4.15361	3.27e-05	0.00013425	AC021192.1
ENSG00000222000	89.4344	-1.02224	0.246707	-4.14355	3.42e-05	0.000139869	AC092675.1
ENSG00000114279	13.8533	-2.60224	0.628213	-4.14229	3.44e-05	0.000140609	FGF12
ENSG00000103375	10.9902	5.02345	1.21396	4.13805	3.5e-05	0.000143049	AQP8
ENSG00000188263	5.17738	-5.83707	1.41293	-4.13117	3.61e-05	0.000147102	IL17REL
ENSG00000260244	70.1276	1.05344	0.255025	4.13074	3.62e-05	0.000147335	AC104083.1
ENSG00000156966	32.0184	1.56253	0.378362	4.12973	3.63e-05	0.000147919	B3GNT7
ENSG00000253500	10.2787	3.8859	0.942297	4.12386	3.73e-05	0.000151602	AF121898.1
ENSG00000271605	1032.25	-1.33184	0.323571	-4.11607	3.85e-05	0.000156495	MILR1
ENSG00000250978	8.02212	5.45399	1.32622	4.11243	3.92e-05	0.000158899	AC079467.1
ENSG00000116690	27.5778	2.4134	0.587054	4.11104	3.94e-05	0.000159772	PRG4
ENSG00000254548	12.8883	2.76193	0.672403	4.10756	4e-05	0.000162019	AC105219.2
ENSG00000178568	35.1396	-1.486	0.361858	-4.10658	4.02e-05	0.000162614	ERBB4
ENSG00000267462	10.829	3.33762	0.813336	4.10362	4.07e-05	0.000164563	AC090377.1
ENSG00000197016	8.07475	-5.47859	1.3361	-4.10042	4.12e-05	0.000166699	ZNF470
ENSG00000267365	5.16094	-5.84276	1.42706	-4.09426	4.24e-05	0.000170977	KCNJ2-AS1
ENSG00000266602	5.01622	5.76391	1.40817	4.0932	4.25e-05	0.0001717	AC008109.1
ENSG00000175294	25.9721	1.82736	0.446521	4.09243	4.27e-05	0.000172208	CATSPER1
ENSG00000141433	10.1886	-3.23923	0.791773	-4.09112	4.29e-05	0.000173121	ADCYAP1
ENSG00000188707	4.97505	-5.78172	1.4137	-4.08978	4.32e-05	0.000174014	ZBED6CL
ENSG00000268916	5.11954	5.79667	1.41775	4.08865	4.34e-05	0.000174751	CSAG3
ENSG00000134193	18.99	-1.94954	0.477561	-4.08227	4.46e-05	0.000179288	REG4
ENSG00000121871	4.93685	-5.7731	1.41614	-4.07663	4.57e-05	0.000183462	SLITRK3
ENSG00000136425	29.4057	1.60713	0.394538	4.07345	4.63e-05	0.000185851	CIB2
ENSG00000180287	12.1626	-3.32306	0.815865	-4.07305	4.64e-05	0.000186139	PLD5
ENSG00000154262	23.2391	1.88474	0.463011	4.07062	4.69e-05	0.000188021	ABCA6
ENSG00000165731	4.90585	5.72861	1.40981	4.0634	4.84e-05	0.000193721	RET
ENSG00000253552	39.015	-1.39837	0.344177	-4.06295	4.85e-05	0.000194066	HOXA-AS2
ENSG00000262621	22.7644	-1.73031	0.426493	-4.05706	4.97e-05	0.00019877	AC025283.2
ENSG00000253395	13.6307	2.6977	0.665129	4.0559	4.99e-05	0.000199686	AP003469.2
ENSG00000162894	16.7271	2.48385	0.612635	4.05437	5.03e-05	0.000200849	FCMR
ENSG00000116852	4.99543	5.75885	1.42106	4.05249	5.07e-05	0.000202289	KIF21B
ENSG00000115318	61.8733	1.08998	0.269077	4.05081	5.1e-05	0.000203711	LOXL3
ENSG00000049247	18.0743	2.74499	0.677953	4.04894	5.14e-05	0.000205234	UTS2
ENSG00000255471	39.1937	-1.34983	0.333456	-4.048	5.17e-05	0.000205909	AP001528.2
ENSG00000177465	59.2345	1.04598	0.258522	4.04601	5.21e-05	0.000207557	ACOT4
ENSG00000253802	23.9152	1.74705	0.431822	4.04577	5.22e-05	0.000207736	SIRLNT
ENSG00000226652	23.3001	1.77511	0.438884	4.0446	5.24e-05	0.000208656	PSMD10P2
ENSG00000155465	39.3766	1.4819	0.366425	4.04421	5.25e-05	0.000208894	SLC7A7
ENSG00000226935	11.2345	3.13104	0.774354	4.04342	5.27e-05	0.000209562	LINC00161
ENSG00000254860	63.0134	1.02039	0.252404	4.04267	5.28e-05	0.000210159	TMEM9B-AS1
ENSG00000185634	943.538	1.10439	0.273204	4.04237	5.29e-05	0.000210386	SHC4
ENSG00000164845	21.9824	1.76542	0.437412	4.03606	5.44e-05	0.000215933	FAM86FP
ENSG00000159885	51.9974	-1.09208	0.270739	-4.03369	5.49e-05	0.000217965	ZNF222
ENSG00000184731	169.523	-3.46822	0.8614	-4.02626	5.67e-05	0.000224403	FAM110C
ENSG00000165171	85.6883	1.09401	0.271829	4.02462	5.71e-05	0.00022585	METTL27
ENSG00000144476	56.1893	1.42729	0.355496	4.01492	5.95e-05	0.00023488	ACKR3
ENSG00000233527	21.1219	-1.88694	0.470812	-4.00783	6.13e-05	0.000241481	ZNF529-AS1
ENSG00000117594	5.1813	5.81779	1.45341	4.00286	6.26e-05	0.000246437	HSD11B1
ENSG00000234147	23.1295	1.88086	0.470294	3.99934	6.35e-05	0.000249823	AL035446.1
ENSG00000160862	14.9896	2.4541	0.613946	3.99725	6.41e-05	0.000251854	AZGP1
ENSG00000130653	43.0827	-1.18109	0.296039	-3.98963	6.62e-05	0.000259626	PNPLA7
ENSG00000119411	9.98365	4.28318	1.07361	3.98951	6.62e-05	0.000259709	BSPRY
ENSG00000103489	8.83338	4.65497	1.1688	3.9827	6.81e-05	0.000266847	XYLT1
ENSG00000164342	20.5796	2.07595	0.521307	3.98221	6.83e-05	0.000267346	TLR3
ENSG00000158246	20.0215	1.90394	0.478254	3.98102	6.86e-05	0.000268496	TENT5B
ENSG00000186056	80.5507	1.06506	0.267576	3.98038	6.88e-05	0.000269169	MATN1-AS1
ENSG00000178826	37.6222	-4.39601	1.10576	-3.97555	7.02e-05	0.000274403	TMEM139
ENSG00000274956	44.1931	1.20171	0.302377	3.97421	7.06e-05	0.000275764	NKAIN3-IT1
ENSG00000244274	48.0549	-1.25518	0.316065	-3.97127	7.15e-05	0.000278888	DBNDD2
ENSG00000107159	1056.24	1.15564	0.291314	3.96699	7.28e-05	0.000283397	CA9
ENSG00000254286	28.6807	-1.50159	0.37881	-3.96397	7.37e-05	0.000286703
ENSG00000182348	48.0647	-1.57987	0.399621	-3.95342	7.7e-05	0.000299069	ZNF804B
ENSG00000132554	4.66336	5.66067	1.43302	3.95016	7.81e-05	0.000302962	RGS22
ENSG00000164619	32.1818	2.60114	0.658626	3.94935	7.84e-05	0.000303942	BMPER
ENSG00000104327	171.651	-2.0874	0.528742	-3.94787	7.89e-05	0.000305715	CALB1
ENSG00000162670	8.34956	-4.6122	1.16843	-3.94734	7.9e-05	0.000306342	BRINP3
ENSG00000165695	22.4701	-1.79127	0.453856	-3.94679	7.92e-05	0.000306932	AK8
ENSG00000261094	53.632	-1.17282	0.297313	-3.94475	7.99e-05	0.000309398	AC007066.2
ENSG00000260604	55.2963	1.05682	0.267911	3.94468	7.99e-05	0.000309434	AL590004.3
ENSG00000154736	4.59794	-5.65973	1.4352	-3.94351	8.03e-05	0.000310893	ADAMTS5
ENSG00000240291	36.6892	1.35479	0.343565	3.94333	8.04e-05	0.000311014	AL450384.2
ENSG00000005421	4.51266	-5.6385	1.43032	-3.94213	8.08e-05	0.000312407	PON1
ENSG00000189108	8.57312	-4.6809	1.18742	-3.94207	8.08e-05	0.000312424	IL1RAPL2
ENSG00000115594	29.5483	1.65074	0.420389	3.9267	8.61e-05	0.000332092	IL1R1
ENSG00000168062	29.9669	1.42537	0.363583	3.92034	8.84e-05	0.000340562	BATF2
ENSG00000263470	64.1684	1.27914	0.326386	3.91912	8.89e-05	0.000342183
ENSG00000185614	56.0415	1.06037	0.270725	3.91676	8.97e-05	0.000345297	INKA1
ENSG00000197168	15.9173	-2.13626	0.545903	-3.91325	9.11e-05	0.000349934	NEK5
ENSG00000167850	7.02124	5.24495	1.34066	3.91222	9.15e-05	0.000351127	CD300C
ENSG00000204540	34.665	1.49014	0.381311	3.90794	9.31e-05	0.000356852	PSORS1C1
ENSG00000147655	21.5626	1.81944	0.465854	3.9056	9.4e-05	0.000359875	RSPO2
ENSG00000250510	11.6294	2.78854	0.716307	3.89294	9.9e-05	0.000377924	GPR162
ENSG00000241081	14.374	2.41599	0.62061	3.89292	9.9e-05	0.000377924	RPL22P2
ENSG00000164330	25.4546	1.96885	0.505805	3.89251	9.92e-05	0.000378498	EBF1
ENSG00000127241	10.0788	3.48777	0.898371	3.88232	0.000103464	0.000394104	MASP1
ENSG00000153790	49.1329	1.08005	0.278276	3.88121	0.00010394	0.000395848	C7orf31
ENSG00000258754	9.90249	2.92738	0.754303	3.8809	0.000104071	0.000396278	LINC01579
ENSG00000122641	1693.53	-1.77305	0.457244	-3.87769	0.000105452	0.000401401	INHBA
ENSG00000265717	48.3824	1.34967	0.348544	3.8723	0.000107814	0.000409756	AC103808.3
ENSG00000177464	34.7156	-2.33101	0.602297	-3.87021	0.000108743	0.000413216	GPR4
ENSG00000101096	611.388	1.3621	0.352342	3.86585	0.000110703	0.000419869	NFATC2
ENSG00000196071	13.9638	2.39741	0.62021	3.86548	0.000110869	0.000420429	OR2L13
ENSG00000266904	27.0039	-1.54113	0.398786	-3.86455	0.000111296	0.000421831	LINC00663
ENSG00000171236	256.174	-2.19465	0.567931	-3.86429	0.000111412	0.000422198	LRG1
ENSG00000121594	7.26221	5.31056	1.37448	3.8637	0.000111683	0.000423152	CD80
ENSG00000100167	8.96477	3.2692	0.846809	3.86061	0.000113105	0.000428248	2021-09-03
ENSG00000100985	11.3915	2.54583	0.659617	3.85956	0.000113591	0.000430014	MMP9
ENSG00000151834	25.6123	1.90056	0.493008	3.85502	0.00011572	0.000437925	GABRA2
ENSG00000178075	108.975	1.03214	0.267751	3.85483	0.00011581	0.000438112	GRAMD1C
ENSG00000273888	54.3737	1.21281	0.314637	3.85462	0.000115908	0.000438409	FRMD6-AS1
ENSG00000153237	25.834	1.5539	0.403204	3.85388	0.000116263	0.000439677	CCDC148
ENSG00000212724	10.7028	2.81735	0.731343	3.85229	0.000117019	0.000442157	KRTAP2-3
ENSG00000227467	8.35446	3.97503	1.03204	3.85163	0.000117333	0.000443117	LINC01537
ENSG00000249978	4.53316	5.60722	1.4586	3.84426	0.000120917	0.000456031	TRGV7
ENSG00000167549	19.8241	1.76165	0.459465	3.83414	0.000126005	0.000474008	CORO6
ENSG00000182873	53.8069	1.03337	0.269801	3.83012	0.000128079	0.000481236	PRKCZ-AS1
ENSG00000130940	24.7333	-1.53455	0.400816	-3.82857	0.000128892	0.000483965	CASZ1
ENSG00000164900	23.3694	2.07512	0.542185	3.82733	0.000129539	0.000486308	GBX1
ENSG00000228238	20.3217	2.06948	0.540902	3.82599	0.00013025	0.000488814	AL096803.1
ENSG00000236453	16.7513	2.13137	0.557111	3.82575	0.000130377	0.000489205	AC003092.1
ENSG00000235217	27.3407	1.52237	0.398367	3.82152	0.000132631	0.000496908	TSPY26P
ENSG00000257743	9.732	2.90025	0.760666	3.81278	0.000137414	0.000513695	MGAM2
ENSG00000162493	340.282	3.2188	0.845078	3.80888	0.0001396	0.000521251	PDPN
ENSG00000108759	6.59456	5.16417	1.35669	3.80644	0.000140982	0.000525878	KRT32
ENSG00000008516	12.9958	-2.3922	0.628596	-3.80563	0.000141445	0.000527248	MMP25
ENSG00000196196	27.7634	-1.47462	0.387567	-3.80482	0.000141907	0.000528793	HRCT1
ENSG00000170214	34.1535	1.8147	0.477098	3.80362	0.000142598	0.000531188	ADRA1B
ENSG00000144749	80.1098	-5.85317	1.53915	-3.80286	0.000143036	0.00053273	LRIG1
ENSG00000152926	30.8428	-1.40465	0.369642	-3.80004	0.000144675	0.000538472	ZNF117
ENSG00000188477	4.33833	5.5566	1.46439	3.79448	0.000147951	0.000549832
ENSG00000250299	38.3298	-1.19029	0.314365	-3.78634	0.000152883	0.000566926	MRPS31P4
ENSG00000135248	6.44433	5.12141	1.35532	3.77875	0.000157618	0.000583702	FAM71F1
ENSG00000236908	14.0006	2.27962	0.603672	3.77625	0.000159207	0.000588994	AC005865.1
ENSG00000124249	57.0854	1.10357	0.292372	3.77453	0.000160311	0.000592513	KCNK15
ENSG00000104419	28903.4	1.9658	0.520837	3.77432	0.000160446	0.000592885	NDRG1
ENSG00000113924	14.8178	2.21557	0.587252	3.77277	0.000161445	0.000596377	HGD
ENSG00000019582	10.3798	3.51177	0.932093	3.76761	0.000164816	0.000607713	CD74
ENSG00000178201	15.1832	-2.43345	0.64597	-3.76713	0.000165136	0.000608791	VN1R1
ENSG00000105967	36.6976	-1.24343	0.330172	-3.766	0.000165883	0.000611241	TFEC
ENSG00000128482	32.109	-1.47588	0.392149	-3.76356	0.000167512	0.000617036	RNF112
ENSG00000163803	27.1634	1.44333	0.383631	3.76227	0.000168377	0.000620015	PLB1
ENSG00000104044	15.4462	2.24984	0.598275	3.76055	0.00016954	0.000623989	OCA2
ENSG00000162367	8.38544	3.9436	1.04873	3.76036	0.000169672	0.000624285	TAL1
ENSG00000174950	8.22884	3.5124	0.934312	3.75934	0.000170359	0.000626377	CD164L2
ENSG00000255031	58.7116	1.13732	0.302629	3.75814	0.000171181	0.000629083	AP002807.1
ENSG00000173269	18.3012	1.96255	0.522508	3.75601	0.00017264	0.000633922	MMRN2
ENSG00000168454	4.15856	5.49684	1.46379	3.75521	0.000173193	0.00063574	TXNDC2
ENSG00000266743	9.85273	2.90281	0.773181	3.75437	0.00017378	0.000637787	AC103808.6
ENSG00000155066	4.09346	5.46692	1.45721	3.75164	0.000175685	0.000644352	PROM2
ENSG00000243696	15.4166	2.12778	0.567267	3.75094	0.000176174	0.000645934	AC006254.1
ENSG00000188037	150.252	-1.02439	0.273459	-3.74605	0.000179641	0.000657663	CLCN1
ENSG00000142273	16.7813	2.30521	0.617545	3.73286	0.00018932	0.000690813	CBLC
ENSG00000272761	61.6377	1.1227	0.300839	3.7319	0.00019004	0.000693212
ENSG00000259087	40.2377	-1.24691	0.334528	-3.72738	0.000193481	0.000704851	AL121790.2
ENSG00000150551	6.22236	-5.09523	1.36899	-3.72189	0.000197735	0.000719266	LYPD1
ENSG00000255346	140.231	-1.29715	0.348937	-3.71742	0.000201271	0.000730803	NOX5
ENSG00000188959	8.9872	-3.32609	0.896209	-3.71129	0.000206207	0.000747623	C9orf152
ENSG00000145908	7.29948	-3.79519	1.02373	-3.70722	0.000209544	0.000758977	ZNF300
ENSG00000162444	25.8701	-1.48794	0.401747	-3.70367	0.000212503	0.000768686	RBP7
ENSG00000214535	37.6059	-1.25735	0.339617	-3.70227	0.000213676	0.000772678	RPS15AP1
ENSG00000237166	11.0859	2.67584	0.723894	3.69645	0.000218634	0.000789315	LINC01792
ENSG00000249816	7.48963	3.83096	1.03674	3.6952	0.000219714	0.000793086	LINC00964
ENSG00000183979	16.5671	1.88074	0.509078	3.6944	0.000220408	0.00079507	NPB
ENSG00000127399	3.92234	-5.44335	1.47372	-3.6936	0.000221098	0.0007973	LRRC61
ENSG00000056558	17.3658	1.93505	0.524206	3.69139	0.00022303	0.000803873	TRAF1
ENSG00000105989	33.8657	1.39413	0.378524	3.68308	0.000230436	0.000829352	WNT2
ENSG00000065717	38.6754	-1.21594	0.330325	-3.68105	0.000232275	0.000835699	TLE2
ENSG00000162745	58.1359	1.03289	0.280896	3.67711	0.000235893	0.000847613	OLFML2B
ENSG00000111405	7.60694	4.46428	1.2145	3.67582	0.000237088	0.000851629	ENDOU
ENSG00000187688	9.53323	2.82783	0.770255	3.6713	0.000241324	0.000865443	TRPV2
ENSG00000172348	17.4209	-1.99519	0.544085	-3.66706	0.000245358	0.000878483	RCAN2
ENSG00000182492	8.46554	3.23931	0.884344	3.66295	0.000249326	0.000891431	BGN
ENSG00000102043	12.482	-2.83617	0.774403	-3.66239	0.000249873	0.000893062	MTMR8
ENSG00000260276	46.4635	1.43717	0.392426	3.66228	0.000249981	0.000893303	AC022167.2
ENSG00000263766	36.3097	1.22626	0.334929	3.66127	0.000250972	0.000896554	AC025682.1
ENSG00000204179	6.29999	5.07172	1.38659	3.65769	0.000254498	0.000907977	PTPN20
ENSG00000149294	10.1088	-3.03156	0.828861	-3.6575	0.000254686	0.000908355	NCAM1
ENSG00000115008	59.6838	1.2241	0.335174	3.65214	0.000260064	0.000925918	IL1A
ENSG00000175868	5.95267	5.01243	1.37247	3.65213	0.000260071	0.000925918	CALCB
ENSG00000197496	19.2305	-1.75806	0.48176	-3.64924	0.000263014	0.000935344	SLC2A10
ENSG00000135409	27.9342	1.35997	0.373349	3.64262	0.000269875	0.000957896	AMHR2
ENSG00000253642	5.84453	4.9829	1.36829	3.6417	0.000270847	0.000960885	AF279873.3
ENSG00000236256	10.8156	2.4539	0.674459	3.63833	0.000274411	0.000972591	DIAPH2-AS1
ENSG00000235776	23.0807	-1.62072	0.445555	-3.63753	0.000275265	0.000975061	AC000089.1
ENSG00000234405	10.2369	2.54912	0.700864	3.63712	0.000275707	0.000976192	Z69733.1
ENSG00000188582	35.1838	1.25426	0.344916	3.63643	0.000276446	0.000978082	PAQR9
ENSG00000164532	35.7183	1.18943	0.327153	3.63569	0.000277236	0.00098025	TBX20
ENSG00000260266	7.92926	3.85425	1.06227	3.62831	0.000285282	0.00100645	PPIAP46
ENSG00000213707	38.7847	-1.1902	0.328078	-3.62779	0.000285853	0.0010083	HMGB1P10
ENSG00000163810	54.2475	1.07999	0.298426	3.61897	0.000295772	0.00104014	TGM4
ENSG00000228340	3.9586	5.4172	1.49717	3.61829	0.000296552	0.00104238	MIR646HG
ENSG00000185920	53.2636	-1.23565	0.341999	-3.61301	0.000302658	0.00106283	PTCH1
ENSG00000196967	3.76599	-5.38393	1.49096	-3.61105	0.00030496	0.00107075	ZNF585A
ENSG00000102053	11.7459	-2.32692	0.64494	-3.60795	0.000308622	0.00108292	ZC3H12B
ENSG00000204261	40.0614	1.12252	0.311492	3.60368	0.000313741	0.00109966	PSMB8-AS1
ENSG00000166793	9.24423	2.79506	0.775862	3.60253	0.00031514	0.00110386	YPEL4
ENSG00000158022	4.22187	5.50496	1.52951	3.59917	0.000319231	0.00111748	TRIM63
ENSG00000148965	9.46165	2.83914	0.789894	3.59433	0.000325229	0.00113686	SAA4
ENSG00000273748	44.1812	-1.07971	0.300637	-3.59141	0.000328889	0.00114868	AL592183.1
ENSG00000167525	39.3258	1.17115	0.32636	3.58851	0.000332572	0.00116051	PROCA1
ENSG00000165140	20.774	-1.65929	0.462418	-3.5883	0.000332845	0.00116121	FBP1
ENSG00000157782	7.45252	3.82663	1.06643	3.58827	0.000332878	0.00116121	CABP1
ENSG00000224616	19.1022	1.79144	0.499563	3.58602	0.000335767	0.00117019	RTCA-AS1
ENSG00000171303	7.49793	3.81212	1.0636	3.58416	0.000338168	0.00117744	KCNK3
ENSG00000165029	246.973	-1.74657	0.487528	-3.58251	0.000340314	0.00118435	ABCA1
ENSG00000142661	30.2761	1.4337	0.400202	3.58244	0.000340398	0.00118446	MYOM3
ENSG00000204118	22.6302	1.57265	0.439156	3.58108	0.000342173	0.00118989	NAP1L6
ENSG00000225439	54.3934	1.053	0.294061	3.58089	0.000342423	0.00119057	BOLA3-AS1
ENSG00000136378	9.30129	-2.79869	0.782415	-3.57699	0.000347573	0.00120658	ADAMTS7
ENSG00000022355	3.9543	5.42657	1.51727	3.57654	0.000348168	0.00120827	GABRA1
ENSG00000204347	3.9543	5.42657	1.51727	3.57654	0.000348168	0.00120827	BTBD17
ENSG00000003137	7.61685	3.38197	0.946396	3.57352	0.00035221	0.00122191	CYP26B1
ENSG00000179111	63.0324	1.12842	0.31677	3.56227	0.000367665	0.00127134	HES7
ENSG00000127951	16.5686	2.06832	0.58091	3.56049	0.000370169	0.0012792	FGL2
ENSG00000230024	5.84134	4.98975	1.40174	3.55969	0.000371294	0.00128289
ENSG00000234546	6.85369	4.27825	1.20264	3.55738	0.00037457	0.0012936	LNCTAM34A
ENSG00000236049	3.61984	5.28825	1.48825	3.55333	0.000380387	0.00131246	LINC01920
ENSG00000234373	35.6821	-1.19842	0.337317	-3.55281	0.000381146	0.00131467	SNX18P7
ENSG00000136267	45.6245	1.13621	0.319903	3.55173	0.000382708	0.00131965	DGKB
ENSG00000152315	5.76975	4.95051	1.39416	3.55089	0.000383929	0.00132365	KCNK13
ENSG00000237037	37.5584	1.11204	0.313417	3.54811	0.000388012	0.00133669	NDUFA6-DT
ENSG00000099937	977.702	-1.22758	0.346368	-3.54415	0.000393884	0.00135607	SERPIND1
ENSG00000261654	45.8116	-1.13644	0.320723	-3.54338	0.000395034	0.00135961	AL360270.2
ENSG00000138100	6.95366	3.71972	1.0506	3.54057	0.000399265	0.00137253	TRIM54
ENSG00000115590	11.12	2.35071	0.665332	3.53314	0.000410655	0.00140942	IL1R2
ENSG00000205978	3.76509	5.3462	1.51331	3.53278	0.000411217	0.00141114	NYNRIN
ENSG00000254842	12.3411	2.37441	0.672501	3.53072	0.000414433	0.00142089	LINC02551
ENSG00000079385	32.6026	1.43066	0.405277	3.53009	0.000415412	0.00142374	CEACAM1
ENSG00000158089	5.47626	4.86969	1.37949	3.53006	0.000415469	0.00142374	GALNT14
ENSG00000241743	3.58454	-5.29983	1.50195	-3.52863	0.000417722	0.00143124	XACT
ENSG00000134242	11.0437	3.32881	0.943518	3.52808	0.000418587	0.00143354	PTPN22
ENSG00000242242	32.4835	-1.24775	0.353777	-3.52693	0.00042041	0.00143889	NECTIN3-AS1
ENSG00000197057	13.9681	2.40866	0.683116	3.52598	0.000421914	0.00144359	DTHD1
ENSG00000186340	19.3332	-2.18186	0.619054	-3.52451	0.000424274	0.00145121	THBS2
ENSG00000117707	48.1567	1.10167	0.31258	3.52443	0.000424397	0.00145141	PROX1
ENSG00000198535	27.0627	1.71683	0.48886	3.5119	0.000444919	0.00151854	C2CD4A
ENSG00000253741	17.9222	-1.7397	0.495618	-3.51017	0.000447822	0.00152822	LNCOC1
ENSG00000242828	47.9381	1.02148	0.291014	3.51006	0.000448001	0.00152859	AC068756.1
ENSG00000105929	12.4539	2.7425	0.783276	3.50132	0.000462966	0.00157722	ATP6V0A4
ENSG00000235863	35.8987	1.17864	0.336765	3.4999	0.00046543	0.00158464	B3GALT4
ENSG00000250770	10.0707	2.70939	0.774262	3.49932	0.000466444	0.0015876	AC005865.2
ENSG00000173114	10.3463	-2.64955	0.75741	-3.49818	0.000468451	0.0015937	LRRN3
ENSG00000226779	13.8788	-1.99468	0.570796	-3.49455	0.000474862	0.00161353	NAALADL2-AS2
ENSG00000203635	12.7465	-2.1064	0.604096	-3.48686	0.000488731	0.00165633	AC144450.1
ENSG00000272094	6.83939	4.31615	1.23852	3.48494	0.000492243	0.00166721	AC091614.1
ENSG00000184524	5.58762	4.90343	1.40996	3.47772	0.000505696	0.00171042	CEND1
ENSG00000121552	12.5116	2.12925	0.612358	3.47713	0.000506819	0.00171343	CSTA
ENSG00000251281	26.3074	1.59538	0.460016	3.4681	0.000524159	0.00176854	AC034223.2
ENSG00000165511	24.0771	1.41299	0.407735	3.46547	0.0005293	0.00178534	C10orf25
ENSG00000038945	6.53849	4.2474	1.2266	3.46275	0.000534685	0.00180268	MSR1
ENSG00000160282	25.7295	1.36584	0.394712	3.46035	0.000539475	0.00181744	FTCD
ENSG00000185610	9.94354	2.48706	0.721078	3.44908	0.000562492	0.00189097	DBX2
ENSG00000228217	19.9959	1.57786	0.457475	3.44906	0.000562538	0.00189097	PNRC2P1
ENSG00000160188	14.8601	-1.81466	0.526136	-3.44904	0.000562583	0.00189097	RSPH1
ENSG00000152049	15.1801	2.1034	0.610325	3.44636	0.00056819	0.00190866	KCNE4
ENSG00000156218	56.1629	-4.09208	1.18749	-3.44599	0.000568963	0.00191096	ADAMTSL3
ENSG00000257925	11.2208	-2.58969	0.752203	-3.4428	0.000575717	0.00193248	AC008083.1
ENSG00000249568	3.88156	5.40244	1.56968	3.44175	0.00057797	0.00193945	AC104793.1
ENSG00000249096	10.5722	2.62158	0.761999	3.4404	0.000580848	0.00194852	LINC02362
ENSG00000162913	39.8657	1.07717	0.313331	3.4378	0.000586457	0.00196674	OBSCN-AS1
ENSG00000170044	23.538	1.47201	0.428925	3.43186	0.000599466	0.00200803	ZPLD1
ENSG00000197497	10.5238	-2.29036	0.667392	-3.4318	0.000599588	0.00200803	ZNF665
ENSG00000183773	9.49389	2.57192	0.750236	3.42815	0.000607712	0.0020337	AIFM3
ENSG00000258412	7.0182	3.28535	0.958454	3.42776	0.000608574	0.00203628	AL355102.1
ENSG00000180861	25.226	-1.43608	0.419122	-3.42641	0.000611612	0.00204614	LINC01559
ENSG00000261720	46.9204	-1.14239	0.333646	-3.42395	0.000617177	0.0020635	AC009041.3
ENSG00000256732	12.1193	2.08357	0.609176	3.42031	0.000625491	0.00208783	AC006065.4
ENSG00000257500	8.88902	2.74606	0.803343	3.4183	0.000630148	0.00210211	AC055736.1
ENSG00000167077	8.85458	3.01733	0.883423	3.4155	0.000636656	0.00212286	MEI1
ENSG00000248866	54.6817	1.055	0.309291	3.41103	0.000647177	0.00215469	USP46-AS1
ENSG00000279118	26.8049	1.28189	0.375821	3.41091	0.000647456	0.0021553	AC093535.2
ENSG00000237643	16.1583	1.9738	0.57974	3.40464	0.00066252	0.00220345	AL365226.2
ENSG00000196358	8.7087	2.74414	0.806761	3.40143	0.000670351	0.00222816	NTNG2
ENSG00000177599	9.6771	-2.62855	0.773144	-3.39982	0.00067429	0.00223856	ZNF491
ENSG00000258334	21.4379	1.55546	0.457666	3.39868	0.000677129	0.00224702	AC125611.4
ENSG00000140285	9.75234	3.12963	0.920839	3.39867	0.000677141	0.00224702	FGF7
ENSG00000225526	7.41788	-2.99394	0.882208	-3.39369	0.000689582	0.00228658	MKRN2OS
ENSG00000244459	13.9866	1.89024	0.557297	3.3918	0.000694348	0.0023017	AC147067.1
ENSG00000088386	27.6545	-1.35434	0.399577	-3.38944	0.000700351	0.00232056	SLC15A1
ENSG00000250418	3.37355	-5.23052	1.54326	-3.38926	0.000700804	0.00232136	AC093292.1
ENSG00000224810	3.26364	5.14116	1.51864	3.38536	0.00071085	0.00235217	AL355482.1
ENSG00000251580	32.9131	1.28253	0.37894	3.38451	0.000713043	0.00235872	LINC02482
ENSG00000042980	8.8804	-2.54163	0.75154	-3.38189	0.000719895	0.00237997	ADAM28
ENSG00000280099	39.7845	-1.07641	0.318867	-3.37572	0.00073623	0.00243034	AL603750.1
ENSG00000269397	16.2947	-1.67908	0.498153	-3.37062	0.000749992	0.00247392	AC011503.2
ENSG00000092929	16.1101	-1.80679	0.536486	-3.36782	0.000757657	0.00249772	UNC13D
ENSG00000267199	39.4998	1.03173	0.30658	3.3653	0.000764613	0.0025184	AP001029.2
ENSG00000006377	7.68018	-2.76631	0.822451	-3.3635	0.00076961	0.00253335	DLX6
ENSG00000260578	15.3706	1.75824	0.523116	3.36109	0.00077636	0.00255443	AC110597.1
ENSG00000258910	3.47528	-5.25155	1.5634	-3.35907	0.000782062	0.00257281	LINC01956
ENSG00000198963	170.019	-1.81917	0.541715	-3.35816	0.000784619	0.00258084	RORB
ENSG00000237605	26.8723	1.31799	0.393177	3.35214	0.000801885	0.0026341	AL591846.2
ENSG00000213862	36.7665	-1.13689	0.339472	-3.34898	0.000811085	0.00266235	AC044787.1
ENSG00000163794	37.6186	1.06833	0.319112	3.34782	0.000814503	0.00267119	UCN
ENSG00000133106	14.0005	1.89942	0.567731	3.34563	0.000820947	0.00268953	EPSTI1
ENSG00000253417	25.1548	-1.34011	0.401228	-3.34002	0.000837736	0.00274007	LINC02159
ENSG00000272282	30.0058	1.19981	0.359341	3.33891	0.000841081	0.0027502	LINC02084
ENSG00000224462	38.4448	1.04085	0.31177	3.33851	0.000842284	0.00275332	C4BPAP1
ENSG00000274414	49.6302	1.01089	0.30303	3.33595	0.000850097	0.0027764	AL121772.1
ENSG00000269559	15.263	1.91479	0.57404	3.33564	0.000851037	0.00277906	AC093677.2
ENSG00000266993	11.6652	2.12109	0.636207	3.33396	0.000856176	0.00279438	AL050343.1
ENSG00000167680	23.2325	-1.78794	0.536363	-3.33345	0.000857751	0.00279727	SEMA6B
ENSG00000037965	8.50613	-3.00643	0.901964	-3.33321	0.000858501	0.00279889	HOXC8
ENSG00000166922	71.316	1.01489	0.304674	3.33106	0.000865149	0.0028189	SCG5
ENSG00000183960	4.71429	-4.68691	1.40877	-3.32694	0.000878056	0.00285969	KCNH8
ENSG00000255435	25.5043	1.30772	0.393419	3.32398	0.000887412	0.00288804	AP001267.3
ENSG00000153230	5.9762	4.06182	1.22232	3.32304	0.00089043	0.0028953	OR14K1
ENSG00000138670	40.1394	1.04945	0.315821	3.32294	0.000890726	0.00289584	RASGEF1B
ENSG00000095752	51.6567	1.41529	0.426007	3.32223	0.000893001	0.00290238	IL11
ENSG00000276170	5.93474	-4.13316	1.24456	-3.32099	0.000896982	0.00291404	AC244153.1
ENSG00000111275	39.4409	1.20366	0.362652	3.31904	0.000903267	0.00293403	ALDH2
ENSG00000178386	13.9294	-1.98204	0.597539	-3.31701	0.000909853	0.00295455	ZNF223
ENSG00000115602	17.7959	-2.05885	0.621202	-3.3143	0.000918743	0.00298167	IL1RL1
ENSG00000170689	117.387	-3.64437	1.09991	-3.31333	0.000921935	0.00299159	HOXB9
ENSG00000170959	24.5194	-1.42457	0.430179	-3.31158	0.000927722	0.00300728	DCDC1
ENSG00000184451	23.6726	1.49882	0.453107	3.30787	0.000940096	0.00304383	CCR10
ENSG00000124225	1715.21	-1.20439	0.364123	-3.30764	0.000940853	0.00304539	PMEPA1
ENSG00000255874	24.368	1.57708	0.476876	3.3071	0.00094266	0.00305079	LINC00346
ENSG00000215595	10.8534	2.13633	0.647082	3.30148	0.000961753	0.00310985	C20orf202
ENSG00000214223	23.9563	-1.33631	0.404977	-3.29971	0.00096786	0.00312777	HNRNPA1P10
ENSG00000255177	3.10904	-5.10765	1.5484	-3.29865	0.0009715	0.00313816	MUC5B-AS1
ENSG00000188385	9.35711	2.79927	0.850799	3.29017	0.00100127	0.00322631	JAKMIP3
ENSG00000276649	25.3692	1.44096	0.438	3.28987	0.00100234	0.00322928	AL117335.1
ENSG00000259205	27.846	1.23625	0.375811	3.28955	0.00100347	0.00323248	PRKXP1
ENSG00000270127	23.5916	1.51332	0.460189	3.28847	0.00100733	0.00324302	AC027020.2
ENSG00000187546	19.5614	1.63655	0.49777	3.28777	0.00100983	0.00325057	AGMO
ENSG00000248771	23.621	-1.38876	0.422436	-3.28751	0.00101077	0.00325266	SMIM31
ENSG00000159388	14.6691	1.8338	0.557935	3.28676	0.00101347	0.0032604	BTG2
ENSG00000158445	4.6585	4.64913	1.41547	3.28451	0.0010216	0.00328465	KCNB1
ENSG00000242258	5.95931	4.10326	1.25053	3.28122	0.00103358	0.00332028	LINC00996
ENSG00000279419	13.7321	-1.78512	0.544377	-3.27921	0.001041	0.00334022	AC004925.1
ENSG00000036530	17.9954	1.57904	0.481623	3.27858	0.0010433	0.00334711	CYP46A1
ENSG00000137561	22.5613	-1.48015	0.452137	-3.27368	0.00106157	0.00340079	TTPA
ENSG00000260259	16.2925	1.76295	0.538615	3.27312	0.00106369	0.0034066	LINC02166
ENSG00000183629	3.15936	5.10347	1.56314	3.26489	0.00109508	0.00349905	GOLGA8G
ENSG00000073910	41.3937	-1.95877	0.600096	-3.26409	0.00109815	0.00350783	FRY
ENSG00000143994	28.4586	1.26922	0.389011	3.26269	0.00110362	0.00352429	ABHD1
ENSG00000138316	4.66057	4.63738	1.42239	3.26027	0.00111307	0.00355141	ADAMTS14
ENSG00000225217	31.0505	-1.73651	0.532825	-3.25907	0.00111778	0.00356334	HSPA7
ENSG00000276855	5.85228	4.07284	1.25045	3.2571	0.00112558	0.00358561	AC015922.3
ENSG00000276008	14.6044	-1.81218	0.556779	-3.25476	0.00113488	0.00361421
ENSG00000213222	11.0658	-2.09231	0.643265	-3.25264	0.0011434	0.00363665	AC093724.1
ENSG00000173988	7.76019	-3.11157	0.956787	-3.2521	0.00114556	0.00364299	LRRC63
ENSG00000272463	13.555	1.83783	0.565273	3.25123	0.00114909	0.00365262	AL357054.4
ENSG00000144724	19.0423	1.73944	0.535588	3.24772	0.00116335	0.00369265	PTPRG
ENSG00000225407	12.9804	-2.10756	0.64903	-3.24725	0.00116525	0.00369761	AC025188.1
ENSG00000070388	8.62246	-2.48548	0.765428	-3.24718	0.00116555	0.00369804	FGF22
ENSG00000265806	32.8588	-1.23474	0.380839	-3.24216	0.00118625	0.00375996	MIR4292
ENSG00000229422	29.7532	-1.23447	0.381145	-3.23886	0.00120011	0.00379985	AL512625.2
ENSG00000258881	12.0004	2.06521	0.638619	3.23387	0.00122127	0.00386043	AC007040.2
ENSG00000236699	9.22034	-2.41726	0.747648	-3.23315	0.00122433	0.00386844	ARHGEF38
ENSG00000039600	11.9074	2.06112	0.637665	3.2323	0.00122799	0.00387889	SOX30
ENSG00000266680	35.4798	1.23194	0.381416	3.2299	0.00123834	0.00390994	AL135905.1
ENSG00000163009	17.0941	-1.64279	0.508728	-3.22921	0.00124131	0.00391875	C2orf48
ENSG00000135407	17.7918	1.54058	0.477369	3.22724	0.00124992	0.00394366	AVIL
ENSG00000213853	932.199	1.07009	0.331649	3.22659	0.00125275	0.00395149	EMP2
ENSG00000005379	14.7953	1.70049	0.527394	3.22433	0.0012627	0.00398057	TSPOAP1
ENSG00000258919	46.4924	-1.45289	0.450631	-3.22411	0.00126364	0.00398299	AL049836.1
ENSG00000183569	3.00467	5.0153	1.5559	3.2234	0.00126679	0.00399064	SERHL2
ENSG00000185966	3.00467	5.0153	1.5559	3.2234	0.00126679	0.00399064	LCE3E
ENSG00000248187	3.00467	5.0153	1.5559	3.2234	0.00126679	0.00399064	AC078850.1
ENSG00000226690	16.5916	2.07051	0.643239	3.21887	0.00128695	0.0040461	AC013470.2
ENSG00000234949	5.65491	4.01285	1.24697	3.21808	0.00129052	0.00405615	AC104667.2
ENSG00000139344	27.8359	1.24382	0.386522	3.21797	0.00129101	0.00405668	AMDHD1
ENSG00000269068	7.59193	3.07595	0.956088	3.21722	0.00129438	0.00406597	AC009955.4
ENSG00000239911	2.95605	4.99638	1.55346	3.21629	0.0012986	0.00407808	PRKAG2-AS1
ENSG00000278727	16.8919	-1.58023	0.491589	-3.21453	0.0013066	0.00410144	AC000403.1
ENSG00000232756	10.5153	2.27171	0.707048	3.21295	0.00131381	0.00412116	AC004990.1
ENSG00000213693	39.6593	1.0759	0.334977	3.21188	0.0013187	0.00413593	SEC14L1P1
ENSG00000131737	9.11566	2.70703	0.842888	3.21161	0.00131992	0.00413858	KRT34
ENSG00000243224	32.0959	1.17765	0.366724	3.21127	0.00132149	0.0041423	AC006252.1
ENSG00000224383	20.4112	1.44994	0.45217	3.20663	0.00134299	0.00420257	PRR29
ENSG00000168079	268.526	2.04062	0.63688	3.2041	0.00135487	0.00423471	SCARA5
ENSG00000066056	18.7121	1.46589	0.457622	3.20328	0.00135871	0.00424515	TIE1
ENSG00000163017	6.44243	-3.18848	0.997246	-3.19728	0.00138729	0.00432773	ACTG2
ENSG00000251144	3.67395	5.32379	1.66888	3.19004	0.00142254	0.00442957	AC113346.1
ENSG00000207770	7.46797	2.71633	0.852142	3.18765	0.00143432	0.00446186
ENSG00000162755	38.3847	1.13714	0.356811	3.18696	0.00143775	0.00447126	KLHDC9
ENSG00000129151	2.88163	-4.987	1.56545	-3.18565	0.00144428	0.00448967	BBOX1
ENSG00000256229	2.88163	-4.987	1.56545	-3.18565	0.00144428	0.00448967	ZNF486
ENSG00000019505	2.94566	4.99224	1.56751	3.18482	0.00144844	0.00450136	SYT13
ENSG00000215866	11.0678	2.05343	0.646389	3.17676	0.00148928	0.0046201	LINC01356
ENSG00000260219	18.5731	1.56044	0.491416	3.1754	0.00149632	0.00464102	AC106782.2
ENSG00000245680	6.18773	-3.4891	1.09995	-3.17206	0.00151362	0.00469204	ZNF585B
ENSG00000269001	8.20045	-2.61734	0.826848	-3.16544	0.00154846	0.00479737	AC092070.2
ENSG00000229167	2.88385	-4.98808	1.57662	-3.16378	0.00155735	0.00482316	AC114488.1
ENSG00000235531	6.72543	3.68405	1.16563	3.16056	0.00157464	0.00487232	MSC-AS1
ENSG00000232480	28.4726	-1.23102	0.389697	-3.15892	0.00158354	0.00489714	TGFB2-AS1
ENSG00000272068	11.6172	-2.03418	0.644246	-3.15745	0.00159154	0.00491803	AL365181.2
ENSG00000090512	4.32085	4.53719	1.43969	3.15151	0.00162427	0.00501118	FETUB
ENSG00000171368	33.8332	1.11537	0.353981	3.15092	0.00162757	0.00501996	TPPP
ENSG00000227214	16.0845	1.58389	0.503748	3.14422	0.00166532	0.00512639	HCG15
ENSG00000224805	10.1493	2.17399	0.692986	3.13713	0.00170609	0.00524315	LINC00853
ENSG00000162896	6.75546	-3.19605	1.01951	-3.13489	0.00171916	0.0052811	PIGR
ENSG00000158023	34.9485	1.03716	0.331342	3.13018	0.00174698	0.00535839	WDR66
ENSG00000273669	11.1038	1.9275	0.61603	3.12891	0.00175456	0.00537939	AC015819.1
[truncated: 105 more rows]
